# Supplementary material for: Integrative Transcriptomic and Machine Learning Analysis Identifies Key Senescence-Associated Secretory Phenotype Genes Associated With Immune Dysregulation in Periodontitis
Source: Hum Mutat. 2025 Dec 2;2025:3637248. doi: 10.1155/humu/3637248 (PMC12688647; doi:10.1155/humu/3637248)
Supplement: Supporting Information 1 — Table S1. SASP-related genes. [file 3637248.f1.xlsx]

## Sheet: 工作表 1 - Supplementary Table 1
Supplementary Table 1
	SYMBOL
1	1L-15
2	AREG
3	ATM
4	AUF1
5	B2M
6	C/EBP¦Â
7	CCL2
8	CCL5
9	CDKN2a
10	CEBPB
11	Cgas
12	CHK2
13	CM-CSF
14	CSF1
15	CTCF
16	CTGF
17	CXCL1
18	CXCL12
19	CXCL2
20	CXCL5
21	DDR
22	DEP1
23	DPP4
24	E2F
25	EZH2
26	FOXA1
27	GATA4
28	H2AFY
29	H2AJ
30	HAPLN1
31	HDAC
32	HGF
33	HMGB1
34	HMGB2
35	HSP27
36	ICAM1
37	IFNs
38	IL-1
39	IL-10
40	IL-13
41	IL6
42	IL-8
43	IRAK1
44	JAK2
45	Klf4
46	M-CSF
47	MK2
48	MLL1
49	MMP1
50	MMP2
51	MTOR
52	Myc
53	NBS1
54	ND
55	NFKB1
56	NFKB2
57	NKG2D
58	NOTCH1
59	NOTCH3
60	OCT
61	p16INK4a
62	p38MAPK
63	p53
64	PAR1
65	PDGF-AA
66	PGE2
67	RB
68	Sfrp2
69	2
70	SIRT1
71	SOX2
72	STAT3
73	sting
74	TGFB
75	TNF
76	TNFa
77	TREX1
78	uPAR
79	VEGF
80	WNT16B
81	¦Â-?catenin
82	ANG
83	ANGPT1
84	ANGPTL4
85	BMP2
86	BMP6
87	C3
88	CCL1
89	CCL13
90	CCL16
91	CCL20
92	CCL24
93	CCL26
94	CCL3
95	CCL3L1
96	CCL4
97	CCL7
98	CCL8
99	CD55
100	CSF2
101	CST4
102	CTSB
103	CXCL10
104	CXCL16
105	CXCL3
106	CXCL8
107	1
108	EDN1
109	EREG
110	ESM1
111	FGF1
112	FGF2
113	FGF7
114	GDF15
115	IGF1
116	IGFBP1
117	IGFBP2
118	IGFBP3
119	IGFBP4
120	IGFBP5
121	IGFBP6
122	IGFBP7
123	IL10
124	IL13
125	IL15
126	IL18
127	IL1A
128	IL1B
129	IL2
130	IL32
131	IL7
132	INHA
133	MIF
134	MMP10
135	MMP12
136	MMP13
137	MMP3
138	MMP9
139	NRG1
140	PAPPA
141	PGF
142	PLAT
143	PLAU
144	SEMA3F
145	SERPINE1
146	SERPINE2
147	SPP1
148	SPX
149	TIMP2
150	VEGFA
151	VEGFC
152	VGF
153	WNT16
