# Supplementary material for: Integrative Transcriptomic and Machine Learning Analysis Identifies Key Senescence-Associated Secretory Phenotype Genes Associated With Immune Dysregulation in Periodontitis
Source: Hum Mutat. 2025 Dec 2;2025:3637248. doi: 10.1155/humu/3637248 (PMC12688647; doi:10.1155/humu/3637248)
Supplement: Supporting Information 2 — Table S2. DEGs associated with PD from the GSE10334 dataset. [file 3637248.f2.xlsx]

## Sheet: 工作表 1 - Supplementary Table 2
Supplementary Table 2
	logFC	AveExpr	t	P.Value	adj.P.Val	B	CI95_low	CI95_high	change
BTG2	1.14909	10.0293	12.9218	1.35548e-29	2.22935e-25	56.4895	1.09487	1.20331	UP
SRGN	1.08052	10.5767	12.5993	1.66249e-28	1.36715e-24	54.0246	0.975478	1.18556	UP
APLNR	0.954433	7.3231	12.4335	6.00063e-28	3.28975e-24	52.7625	0.799699	1.10917	UP
PECAM1	1.11496	9.89638	12.358	1.0748e-27	4.41932e-24	52.1894	0.975557	1.25436	UP
COL15A1	1.06619	9.70507	12.2859	1.87461e-27	6.16634e-24	51.6425	1.03258	1.09981	UP
SAA1	1.19126	7.91544	12.2196	3.12271e-27	8.55987e-24	51.1407	1.00762	1.3749	UP
ANKRD6	-0.910576	6.94796	-12.1956	3.7583e-27	8.8304e-24	50.9586	-1.1304	-0.690753	DOWN
ARHGEF2	0.723883	8.30302	12.1103	7.23986e-27	1.48842e-23	50.3139	0.673891	0.773875	UP
SELP	0.800933	8.16398	11.9886	1.84121e-26	3.36471e-23	49.3962	0.747596	0.854271	UP
LGALSL	-1.00917	10.8613	-11.9589	2.31103e-26	3.80095e-23	49.1727	-1.04874	-0.9696	DOWN
CTSH	0.912016	9.65071	11.9116	3.31933e-26	4.963e-23	48.8168	0.856972	0.967059	UP
CHST2	1.54271	8.0447	11.8645	4.76062e-26	6.45609e-23	48.4622	1.43902	1.64641	UP
NUDT15	-0.679486	7.16498	-11.8526	5.21165e-26	6.45609e-23	48.3732	-0.785299	-0.573672	DOWN
IL10RA	1.2531	7.95536	11.8457	5.49554e-26	6.45609e-23	48.3211	1.18843	1.31777	UP
CXCR4	1.83073	8.71737	11.8121	7.10062e-26	7.78559e-23	48.0691	1.77544	1.88601	UP
MME	0.983416	7.32134	11.7987	7.86855e-26	8.08838e-23	47.9682	0.951273	1.01556	UP
MFNG	0.801171	6.58049	11.7629	1.03376e-25	1.00013e-22	47.6999	0.743772	0.85857	UP
POF1B	-1.41298	7.75594	-11.7519	1.12401e-25	1.02703e-22	47.6176	-1.46655	-1.3594	DOWN
ELMO1	0.816433	6.24036	11.68	1.94345e-25	1.68231e-22	47.0793	0.778843	0.854023	UP
PPP1R14C	-0.789612	8.28549	-11.6648	2.18135e-25	1.79383e-22	46.9657	-0.945556	-0.633667	DOWN
CD27	1.7013	8.10278	11.6516	2.41126e-25	1.88848e-22	46.8672	1.63649	1.76611	UP
CLDN20	-1.27671	4.9086	-11.5961	3.67824e-25	2.74176e-22	46.4521	-1.32532	-1.22809	DOWN
RAC2	1.03895	8.80271	11.5906	3.83417e-25	2.74176e-22	46.4113	0.879363	1.19854	UP
MZB1	1.94259	9.63619	11.5574	4.93266e-25	3.38031e-22	46.1636	1.808	2.07717	UP
PARD6G	-0.651382	8.70069	-11.5038	7.40642e-25	4.87253e-22	45.764	-0.786344	-0.516419	DOWN
CXCL1	1.78582	10.1255	11.4556	1.06701e-24	6.71386e-22	45.4051	1.73767	1.83397	UP
ARHGDIB	0.70238	9.98205	11.4495	1.11738e-24	6.71386e-22	45.3598	0.653805	0.750956	UP
IGLL5	2.14958	10.864	11.4465	1.14299e-24	6.71386e-22	45.3375	2.09148	2.20769	UP
ICAM2	1.27306	8.59938	11.422	1.37478e-24	7.09999e-22	45.156	1.18992	1.35621	UP
TAGAP	1.53167	7.82295	11.4197	1.39905e-24	7.09999e-22	45.1388	1.46783	1.59552	UP
GAS2L1	-0.700318	8.48644	-11.4196	1.40068e-24	7.09999e-22	45.1377	-0.743297	-0.657339	DOWN
HLA-DOB	1.35341	7.55805	11.4196	1.40095e-24	7.09999e-22	45.1375	1.28243	1.42438	UP
NEFM	-1.23613	6.62436	-11.4173	1.42457e-24	7.09999e-22	45.121	-1.28753	-1.18473	DOWN
BIN2	0.890423	7.10865	11.4084	1.52421e-24	7.11631e-22	45.0546	0.827361	0.953484	UP
C3	1.10451	8.8202	11.407	1.54077e-24	7.11631e-22	45.044	1.00287	1.20615	UP
9	-0.690604	6.34451	-11.4055	1.55765e-24	7.11631e-22	45.0332	-0.775238	-0.60597	DOWN
CSF2RB	1.01744	8.55876	11.3556	2.271e-24	9.92161e-22	44.6626	0.939943	1.09493	UP
STX19	-0.794336	4.88275	-11.3544	2.29234e-24	9.92161e-22	44.6534	-0.873027	-0.715644	DOWN
TRIM7	-0.867669	7.88232	-11.3492	2.38339e-24	1.00512e-21	44.6151	-0.915129	-0.820209	DOWN
KDR	0.720565	7.62342	11.3277	2.80291e-24	1.15249e-21	44.4558	0.648904	0.792226	UP
CELSR2	-0.573168	8.49752	-11.315	3.08341e-24	1.20874e-21	44.362	-0.684208	-0.462127	DOWN
CWH43	-0.95501	8.73301	-11.3149	3.08671e-24	1.20874e-21	44.361	-1.16099	-0.749034	DOWN
XBP1	1.37443	10.5895	11.299	3.48098e-24	1.33143e-21	44.2428	1.24407	1.5048	UP
COQ2	-0.714284	7.33692	-11.2944	3.6029e-24	1.34675e-21	44.209	-0.756921	-0.671647	DOWN
CASP10	0.792342	6.42469	11.2832	3.91902e-24	1.43236e-21	44.1263	0.707391	0.877294	UP
CKAP2	2.0522	11.3241	11.266	4.46324e-24	1.55991e-21	43.9985	1.94419	2.16021	UP
DENND3	0.663252	6.15764	11.2644	4.51555e-24	1.55991e-21	43.987	0.505516	0.820989	UP
TGS1	-0.77989	6.60482	-11.2633	4.55254e-24	1.55991e-21	43.979	-1.09968	-0.460101	DOWN
CDK14	0.994814	7.0077	11.2353	5.62187e-24	1.82971e-21	43.7716	0.924994	1.06463	UP
SPAG17	-1.16476	6.34891	-11.2341	5.67336e-24	1.82971e-21	43.7627	-1.33743	-0.992098	DOWN
GJA3	-1.15474	5.78924	-11.2341	5.67369e-24	1.82971e-21	43.7626	-1.20233	-1.10715	DOWN
EVI2B	1.38886	8.11894	11.2259	6.03081e-24	1.90748e-21	43.7026	1.30998	1.46775	UP
DERL3	1.6371	8.50519	11.2083	6.88768e-24	2.13739e-21	43.572	1.46848	1.80573	UP
CD53	1.04702	9.35008	11.2052	7.04605e-24	2.14604e-21	43.5497	0.99999	1.09405	UP
PLAT	1.33523	9.42758	11.1992	7.37218e-24	2.20455e-21	43.5052	1.29145	1.37901	UP
STRA6	0.641916	6.90963	11.1945	7.63878e-24	2.24348e-21	43.4703	0.577416	0.706416	UP
LHX6	0.631982	6.54115	11.1706	9.14074e-24	2.63751e-21	43.2939	0.535461	0.728503	UP
SELL	1.38239	6.95818	11.1491	1.07411e-23	2.98537e-21	43.1353	1.29655	1.46823	UP
ST6GAL1	1.53197	8.68088	11.149	1.07455e-23	2.98537e-21	43.1349	1.44951	1.61443	UP
COBL	-1.06376	6.98648	-11.1473	1.08909e-23	2.98537e-21	43.1217	-1.11872	-1.0088	DOWN
GPSM3	0.843895	7.71083	11.1444	1.11263e-23	2.99991e-21	43.1007	0.724849	0.96294	UP
SPAG4	1.95229	7.17376	11.1415	1.13683e-23	3.01571e-21	43.0795	1.84125	2.06333	UP
BNIPL	-1.08303	8.57515	-11.119	1.34606e-23	3.51408e-21	42.9135	-1.14227	-1.02379	DOWN
THEMIS2	1.16318	7.26875	11.0263	2.69471e-23	6.92497e-21	42.2313	1.07113	1.25524	UP
COL4A1	0.977401	9.77116	11.0171	2.88666e-23	7.30414e-21	42.1637	0.91948	1.03532	UP
ANXA6	0.938176	7.57944	11.005	3.16022e-23	7.87517e-21	42.0747	0.874658	1.00169	UP
EPB41L4B	-1.22248	7.03216	-10.9928	3.46006e-23	8.49368e-21	41.9856	-1.29191	-1.15306	DOWN
IL2RG	1.03264	8.01114	10.9734	3.99991e-23	9.67449e-21	41.8431	0.884068	1.18122	UP
YOD1	-1.1343	8.7463	-10.9646	4.27091e-23	1.01803e-20	41.7787	-1.2775	-0.991092	DOWN
BLOC1S2	-0.609189	9.58324	-10.9606	4.40253e-23	1.03441e-20	41.7489	-0.796109	-0.422269	DOWN
CD19	1.11152	6.94424	10.9556	4.56854e-23	1.05829e-20	41.7125	0.857071	1.36597	UP
KCNJ8	0.620179	5.69669	10.9453	4.93465e-23	1.12722e-20	41.6368	0.540811	0.699547	UP
GBGT1	0.592306	6.14643	10.9403	5.11993e-23	1.15186e-20	41.6005	0.49673	0.687882	UP
FAM83C	-1.35091	8.19858	-10.9387	5.18257e-23	1.15186e-20	41.5886	-1.42342	-1.2784	DOWN
GGH	-0.843387	8.77996	-10.9258	5.70494e-23	1.25106e-20	41.4942	-0.893454	-0.79332	DOWN
FKBP11	1.57563	10.4496	10.9215	5.89326e-23	1.27535e-20	41.4623	1.51458	1.63668	UP
RGS20	-0.99349	6.36436	-10.9093	6.45115e-23	1.37795e-20	41.3734	-1.12765	-0.859332	DOWN
CPNE5	1.49006	6.66206	10.9046	6.68207e-23	1.40897e-20	41.3389	1.24413	1.73598	UP
OSBPL6	-0.891682	6.49054	-10.8915	7.36565e-23	1.53345e-20	41.2431	-0.983161	-0.800204	DOWN
GIMAP1-GIMAP5	0.511665	7.86608	10.8833	7.83128e-23	1.61001e-20	41.1829	0.392571	0.630759	UP
PDCL3	-0.544496	8.02076	-10.8787	8.10407e-23	1.63231e-20	41.1493	-0.612173	-0.47682	DOWN
ADAM28	1.44259	8.47756	10.8781	8.13821e-23	1.63231e-20	41.1451	1.37588	1.5093	UP
RAB30	1.07828	6.99684	10.8751	8.3207e-23	1.6488e-20	41.1233	1.01334	1.14322	UP
KIAA0040	0.658791	6.5288	10.8583	9.42896e-23	1.84617e-20	41.0005	0.59186	0.725721	UP
TGFB3	0.728163	7.65817	10.8521	9.8801e-23	1.91174e-20	40.9545	0.665709	0.790617	UP
FPR1	1.07193	7.67138	10.8261	1.19818e-22	2.29144e-20	40.765	0.807882	1.33598	UP
SASH3	0.973232	7.11552	10.8179	1.27339e-22	2.40728e-20	40.7052	0.877959	1.06851	UP
ADA	0.701831	6.97447	10.7743	1.76063e-22	3.29058e-20	40.3868	0.484321	0.919342	UP
CYP24A1	1.33708	6.93405	10.7699	1.81893e-22	3.36134e-20	40.3548	1.2856	1.38856	UP
HCLS1	1.07675	8.38191	10.7606	1.94869e-22	3.54854e-20	40.2871	0.962917	1.19058	UP
CLDN10	1.14076	5.71514	10.7596	1.96338e-22	3.54854e-20	40.2797	1.02101	1.2605	UP
RIMS3	-0.782532	7.26803	-10.7573	1.99615e-22	3.56855e-20	40.2635	-0.86432	-0.700745	DOWN
HSD11B1	0.926866	6.29633	10.742	2.23679e-22	3.95575e-20	40.1516	0.84603	1.0077	UP
CD79A	1.76853	8.24174	10.7252	2.53347e-22	4.43276e-20	40.0292	1.65684	1.88022	UP
IL16	0.996751	6.88556	10.7142	2.74791e-22	4.75735e-20	39.9494	0.868834	1.12467	UP
SLA	0.791831	7.66854	10.703	2.98457e-22	5.11325e-20	39.8682	0.61857	0.965091	UP
SLC16A9	-1.12238	8.94909	-10.6637	3.99295e-22	6.77031e-20	39.5822	-1.26361	-0.981153	DOWN
POU2F3	-0.835886	4.17125	-10.6468	4.52436e-22	7.51638e-20	39.4595	-1.07913	-0.592642	DOWN
ARHGAP9	1.00573	7.67337	10.6381	4.82464e-22	7.93508e-20	39.3963	0.929865	1.0816	UP
CYTIP	1.47893	7.22062	10.6293	5.14667e-22	8.38092e-20	39.3329	1.35182	1.60604	UP
TUBB2A	-0.702096	11.647	-10.6173	5.62473e-22	9.0696e-20	39.2456	-0.781604	-0.622588	DOWN
FBXO45	-0.740291	8.55228	-10.6136	5.7791e-22	9.22805e-20	39.219	-0.850004	-0.630578	DOWN
C3orf14	-0.829487	8.01699	-10.6094	5.96078e-22	9.42663e-20	39.1886	-0.876412	-0.782562	DOWN
CHST11	0.717387	7.58999	10.6073	6.05383e-22	9.48261e-20	39.1734	0.624634	0.810139	UP
CSF3	1.23676	7.37283	10.6029	6.25639e-22	9.70744e-20	39.141	1.19248	1.28104	UP
FAM162A	-0.646469	11.2216	-10.6009	6.34795e-22	9.752e-20	39.1268	-0.796547	-0.496391	DOWN
MERTK	0.868976	5.9049	10.5997	6.4037e-22	9.752e-20	39.1182	0.777596	0.960356	UP
LAT2	0.833215	6.82088	10.5928	6.73882e-22	1.01682e-19	39.068	0.547119	1.11931	UP
MFHAS1	-0.612982	8.45078	-10.5893	6.91572e-22	1.03403e-19	39.0426	-0.756607	-0.469357	DOWN
A2M	0.689066	10.3284	10.5581	8.69904e-22	1.28895e-19	38.8172	0.436173	0.94196	UP
IFNAR2	0.779515	8.41097	10.5557	8.85747e-22	1.29113e-19	38.7995	0.715585	0.843446	UP
NEFL	-1.20353	6.51121	-10.5555	8.8708e-22	1.29113e-19	38.798	-1.28991	-1.11715	DOWN
CFI	0.997913	7.71525	10.5515	9.13622e-22	1.3181e-19	38.769	0.913982	1.08184	UP
PIM2	1.24655	7.60024	10.5459	9.51855e-22	1.36132e-19	38.7287	1.12244	1.37065	UP
CD200	0.902091	7.38202	10.5413	9.84401e-22	1.39573e-19	38.6957	0.79783	1.00635	UP
MEF2C	0.954557	8.18664	10.5375	1.01265e-21	1.41903e-19	38.6679	0.827339	1.08177	UP
RGS1	1.67579	9.46002	10.5368	1.0181e-21	1.41903e-19	38.6627	1.48163	1.86995	UP
RGS4	1.42394	8.07361	10.5356	1.02678e-21	1.41911e-19	38.6543	1.28276	1.56512	UP
STAB1	0.695413	7.91806	10.5297	1.07212e-21	1.46942e-19	38.6119	0.564816	0.826009	UP
HMGCR	-0.922014	8.87036	-10.5272	1.09212e-21	1.47573e-19	38.5937	-1.0424	-0.801629	DOWN
LOXL2	0.886098	8.14691	10.5269	1.09466e-21	1.47573e-19	38.5914	0.816802	0.955395	UP
MTF1	-0.726102	8.13987	-10.5146	1.19854e-21	1.59837e-19	38.5024	-0.871801	-0.580404	DOWN
C4orf48	0.725096	7.26825	10.5138	1.20533e-21	1.59837e-19	38.4968	0.660671	0.789521	UP
CFHR2	0.524031	5.87522	10.5128	1.21479e-21	1.59837e-19	38.4891	0.434247	0.613815	UP
MAP2	-1.28013	7.86621	-10.4926	1.40891e-21	1.8369e-19	38.3435	-1.34392	-1.21634	DOWN
PTP4A3	1.37105	7.44929	10.4917	1.41841e-21	1.8369e-19	38.3369	1.17819	1.5639	UP
SEL1L3	1.63371	8.43298	10.4871	1.46663e-21	1.88451e-19	38.304	1.43893	1.82849	UP
KCNK1	-0.633035	8.74584	-10.4808	1.53665e-21	1.95917e-19	38.2582	-0.771659	-0.494412	DOWN
NCKAP1L	0.758231	7.1528	10.4772	1.57802e-21	1.99644e-19	38.2321	0.566482	0.94998	UP
BMF	0.623507	6.42019	10.4718	1.64081e-21	2.06003e-19	38.1938	0.495463	0.751552	UP
ECSCR	0.553722	7.48416	10.4573	1.82528e-21	2.27427e-19	38.0891	0.437092	0.670351	UP
CHST15	0.697159	9.06363	10.453	1.88409e-21	2.32989e-19	38.058	0.562643	0.831675	UP
FCN1	1.0002	6.17396	10.4382	2.10093e-21	2.57251e-19	37.951	0.893972	1.10643	UP
BMPR1B	-0.829752	4.51234	-10.437	2.1185e-21	2.57251e-19	37.9428	-0.919419	-0.740086	DOWN
ESYT3	-0.936447	4.78224	-10.4365	2.1272e-21	2.57251e-19	37.9388	-1.1717	-0.701198	DOWN
IRF4	1.74425	8.20929	10.4333	2.17637e-21	2.61276e-19	37.9163	1.60827	1.88023	UP
TBC1D1	0.530122	6.78588	10.4256	2.30375e-21	2.74563e-19	37.8604	0.365815	0.694429	UP
DYNLT3	-0.794897	10.683	-10.4043	2.69161e-21	3.16206e-19	37.7076	-0.949433	-0.64036	DOWN
SPTLC3	-0.802673	5.21271	-10.3957	2.86706e-21	3.3443e-19	37.6456	-0.876125	-0.72922	DOWN
ST3GAL1	0.917562	7.09246	10.3938	2.9086e-21	3.36885e-19	37.6314	0.721938	1.11319	UP
TGM2	0.936047	6.68359	10.3886	3.01977e-21	3.47316e-19	37.5946	0.783801	1.08829	UP
CD48	0.833745	7.86973	10.3783	3.25799e-21	3.72113e-19	37.52	0.70824	0.95925	UP
TNFRSF17	2.17064	7.76691	10.3757	3.31908e-21	3.76475e-19	37.5018	2.08216	2.25912	UP
ANKRD29	-1.03041	7.16638	-10.3595	3.73841e-21	4.21134e-19	37.3849	-1.1886	-0.87222	DOWN
ITGA8	0.805158	6.38939	10.3559	3.83722e-21	4.29325e-19	37.3593	0.744001	0.866315	UP
TACC2	-0.907186	8.66505	-10.3444	4.17447e-21	4.63902e-19	37.2765	-0.982097	-0.832274	DOWN
ZNF57	-0.881388	6.53139	-10.3407	4.28644e-21	4.73148e-19	37.2505	-0.957639	-0.805137	DOWN
NMNAT2	0.501517	5.70431	10.339	4.34158e-21	4.7604e-19	37.238	0.415911	0.587124	UP
LPAR3	-0.820419	6.76621	-10.3301	4.63312e-21	5.04642e-19	37.1741	-0.976402	-0.664437	DOWN
SLC19A2	-1.08063	7.11827	-10.3075	5.46447e-21	5.91277e-19	37.012	-1.28173	-0.879529	DOWN
SH3GL3	-1.26104	8.00666	-10.3058	5.53322e-21	5.91303e-19	36.9998	-1.35558	-1.16651	DOWN
BSPRY	-0.730197	7.83217	-10.3039	5.60983e-21	5.95257e-19	36.9862	-0.827309	-0.633086	DOWN
UNG	-0.695655	7.1753	-10.2981	5.85301e-21	6.1708e-19	36.9446	-0.802844	-0.588466	DOWN
NCF4	1.01167	7.26022	10.2927	6.08649e-21	6.37608e-19	36.9061	0.898251	1.12509	UP
FUCA1	0.784421	9.03966	10.2861	6.38814e-21	6.64973e-19	36.8586	0.590426	0.978415	UP
DBI	-0.549106	11.9988	-10.28	6.6791e-21	6.90887e-19	36.8149	-0.614251	-0.48396	DOWN
PLCG2	0.878294	8.21778	10.2743	6.96353e-21	7.15807e-19	36.7739	0.78975	0.966838	UP
NIP7	-0.691682	7.8413	-10.2731	7.02359e-21	7.17497e-19	36.7655	-0.793357	-0.590006	DOWN
TMEM140	0.634595	6.3035	10.2642	7.49304e-21	7.55853e-19	36.7019	0.504043	0.765148	UP
BPIFC	-1.26237	7.75443	-10.2639	7.50713e-21	7.55853e-19	36.7001	-1.34155	-1.18319	DOWN
ARAP2	-0.920794	8.71053	-10.2634	7.53693e-21	7.55853e-19	36.6962	-1.01242	-0.829166	DOWN
CXCL6	1.94402	7.65255	10.2621	7.6079e-21	7.58347e-19	36.687	1.82395	2.06409	UP
PAQR5	-1.11562	7.02087	-10.2544	8.04535e-21	7.9712e-19	36.6321	-1.20003	-1.0312	DOWN
WAS	0.505932	8.82569	10.234	9.33648e-21	9.19503e-19	36.4859	0.443221	0.568642	UP
RCSD1	0.954293	6.34536	10.2279	9.76077e-21	9.55567e-19	36.4423	0.879006	1.02958	UP
TSPAN18	0.506222	6.65513	10.2195	1.0378e-20	1.00998e-18	36.3821	0.295802	0.716642	UP
HCK	0.782238	6.95046	10.2166	1.05997e-20	1.02549e-18	36.3613	0.624598	0.939878	UP
ITGAL	1.10541	6.37623	10.1837	1.3458e-20	1.27448e-18	36.1268	1.01606	1.19476	UP
KIF13A	-0.666688	8.40264	-10.1834	1.34833e-20	1.27448e-18	36.125	-0.759928	-0.573448	DOWN
RARRES2	0.846332	8.04195	10.1814	1.36877e-20	1.28641e-18	36.1102	0.768215	0.924449	UP
STK39	-0.929173	7.76709	-10.176	1.42315e-20	1.3224e-18	36.0719	-1.04926	-0.809091	DOWN
SLC22A23	-0.565196	8.61451	-10.1713	1.4723e-20	1.36039e-18	36.0386	-0.633458	-0.496934	DOWN
CD38	1.42986	7.43394	10.1675	1.51374e-20	1.39086e-18	36.0113	1.30802	1.5517	UP
TM4SF18	0.566674	6.69813	10.149	1.73157e-20	1.58217e-18	35.8793	0.437178	0.696169	UP
MMP7	1.48561	7.29448	10.1328	1.9477e-20	1.76982e-18	35.7638	1.39578	1.57544	UP
DUSP14	-0.675062	9.22882	-10.1299	1.98923e-20	1.79763e-18	35.7431	-0.799648	-0.550476	DOWN
ARHGEF26	-0.923835	6.21965	-10.1226	2.09718e-20	1.88483e-18	35.6912	-0.972061	-0.875608	DOWN
FAHD1	-0.693106	7.70486	-10.1214	2.11427e-20	1.88986e-18	35.6832	-0.926948	-0.459263	DOWN
CPEB2	-0.859963	9.10518	-10.1107	2.28595e-20	2.03228e-18	35.6065	-0.991854	-0.728073	DOWN
COL4A2	1.05355	10.0299	10.1042	2.3961e-20	2.11875e-18	35.5603	0.863297	1.2438	UP
KCTD7	-0.545893	8.66018	-10.0947	2.56611e-20	2.25694e-18	35.493	-0.695641	-0.396146	DOWN
ZNF215	1.10065	6.81498	10.0893	2.66779e-20	2.33389e-18	35.4548	0.952511	1.24879	UP
EFS	-0.761032	8.12056	-10.0878	2.69748e-20	2.33655e-18	35.444	-0.827128	-0.694936	DOWN
GYPC	0.761479	7.72018	10.0877	2.69925e-20	2.33655e-18	35.4433	0.674456	0.848501	UP
SPRYD7	-0.506527	6.03224	-10.0818	2.81797e-20	2.41751e-18	35.4011	-0.703225	-0.309828	DOWN
ZNF800	-0.580947	6.40864	-10.0816	2.82217e-20	2.41751e-18	35.3996	-0.772561	-0.389333	DOWN
LCMT2	-0.519823	7.55781	-10.078	2.89489e-20	2.46696e-18	35.3746	-0.589349	-0.450296	DOWN
ELOVL4	-1.27361	7.66309	-10.0731	3.00032e-20	2.54362e-18	35.3395	-1.41036	-1.13685	DOWN
TFAP2C	-0.667771	8.39436	-10.0685	3.1015e-20	2.61592e-18	35.3069	-0.853867	-0.481675	DOWN
MFSD6	-0.562412	9.26247	-10.0636	3.21262e-20	2.69581e-18	35.2724	-0.795235	-0.329589	DOWN
SSX2IP	-0.754165	7.20678	-10.0621	3.24804e-20	2.7117e-18	35.2616	-0.913123	-0.595206	DOWN
NGEF	-0.793949	6.86033	-10.0511	3.51822e-20	2.92244e-18	35.1831	-0.918549	-0.669349	DOWN
2	0.874863	5.58074	10.0456	3.65972e-20	3.02469e-18	35.1444	0.794472	0.955254	UP
PFKFB2	-0.753054	6.41399	-10.0408	3.789e-20	3.11588e-18	35.1103	-0.82934	-0.676768	DOWN
HTATIP2	-0.616122	9.27498	-10.0379	3.8705e-20	3.16707e-18	35.0894	-0.750771	-0.481474	DOWN
VOPP1	0.80824	9.16206	10.0359	3.92454e-20	3.19539e-18	35.0758	0.670759	0.94572	UP
KLHL6	1.63678	6.79888	10.0343	3.97176e-20	3.21791e-18	35.0641	1.52101	1.75255	UP
GID4	-0.607952	7.12965	-10.0326	4.01907e-20	3.24027e-18	35.0524	-0.754553	-0.461351	DOWN
ZFAT	0.545041	6.68708	10.0315	4.05347e-20	3.24606e-18	35.0441	0.356749	0.733333	UP
TIMP4	0.516639	5.58718	10.031	4.06572e-20	3.24606e-18	35.0411	0.429346	0.603933	UP
3	-1.19188	7.34854	-10.0276	4.16709e-20	3.31092e-18	35.0169	-1.39045	-0.993314	DOWN
CD93	0.829881	9.10107	10.0132	4.62578e-20	3.6577e-18	34.9144	0.636425	1.02334	UP
JAK3	1.02178	7.16632	10.0106	4.71187e-20	3.70795e-18	34.8963	0.913639	1.12992	UP
DAAM1	-0.770479	8.83647	-10.0092	4.76079e-20	3.7127e-18	34.8861	-0.876099	-0.66486	DOWN
ZNF750	-0.837988	10.2054	-10.0085	4.78376e-20	3.7127e-18	34.8814	-0.943245	-0.73273	DOWN
MICALL1	-0.506763	9.03258	-10.0085	4.78563e-20	3.7127e-18	34.881	-0.580698	-0.432828	DOWN
CSF3R	0.769673	7.27972	9.99053	5.44601e-20	4.20519e-18	34.7541	0.639435	0.899912	UP
PLA2R1	-0.915149	5.73286	-9.98919	5.49873e-20	4.22605e-18	34.7446	-1.39279	-0.437505	DOWN
ITGAX	0.536617	6.22664	9.98688	5.59094e-20	4.27694e-18	34.7283	0.463367	0.609868	UP
IKZF3	0.682226	7.18231	9.97999	5.87569e-20	4.45704e-18	34.6795	0.594489	0.769962	UP
GRHL3	-0.760009	9.09635	-9.97923	5.90767e-20	4.45704e-18	34.6742	-0.947271	-0.572746	DOWN
PPM1L	-0.768069	5.95892	-9.97729	5.99116e-20	4.47894e-18	34.6604	-0.83668	-0.699457	DOWN
EAF1	-0.705404	7.12277	-9.97502	6.0899e-20	4.53215e-18	34.6444	-0.779838	-0.63097	DOWN
ACAT2	-0.635561	8.22174	-9.96857	6.37936e-20	4.72618e-18	34.5988	-0.709117	-0.562005	DOWN
AADAC	-1.16194	5.86561	-9.96342	6.62057e-20	4.88289e-18	34.5624	-1.33914	-0.984738	DOWN
KRT80	-0.925369	8.82257	-9.96177	6.69932e-20	4.91891e-18	34.5507	-1.06266	-0.788073	DOWN
P2RY8	1.14071	7.4076	9.95531	7.01831e-20	5.1285e-18	34.5051	1.02283	1.25859	UP
SLC15A2	1.14934	6.22044	9.95474	7.04713e-20	5.1285e-18	34.501	1.05806	1.24063	UP
RAMP3	0.643683	7.61184	9.95391	7.08922e-20	5.1364e-18	34.4952	0.507888	0.779477	UP
SERPINB8	-0.531435	7.61401	-9.95225	7.17487e-20	5.17566e-18	34.4834	-0.712047	-0.350824	DOWN
DENND2C	-0.696681	8.06371	-9.94382	7.62334e-20	5.47515e-18	34.4239	-0.963674	-0.429688	DOWN
ITGA7	0.502644	6.78852	9.94241	7.70125e-20	5.50706e-18	34.4139	0.337791	0.667497	UP
SLC27A6	-1.30063	5.03629	-9.93464	8.14357e-20	5.79815e-18	34.3591	-1.3811	-1.22016	DOWN
CEBPG	-0.637074	7.7327	-9.92784	8.552e-20	6.0627e-18	34.311	-0.851939	-0.422209	DOWN
CD79B	0.822034	6.24266	9.92238	8.89437e-20	6.27836e-18	34.2725	0.740839	0.903229	UP
LAX1	1.49878	7.52663	9.91038	9.69481e-20	6.81413e-18	34.1879	1.36341	1.63415	UP
ANKRD35	-0.94601	7.78698	-9.9016	1.0326e-19	7.19626e-18	34.126	-1.08314	-0.808878	DOWN
QPRT	0.769157	5.94584	9.89901	1.052e-19	7.30053e-18	34.1077	0.662446	0.875867	UP
SERPINI1	0.952364	6.31344	9.89772	1.06178e-19	7.32683e-18	34.0986	0.870579	1.03415	UP
APBB1IP	0.83122	7.76403	9.89734	1.0647e-19	7.32683e-18	34.0959	0.755779	0.906661	UP
CYTH4	0.635643	7.49888	9.89367	1.09316e-19	7.49134e-18	34.07	0.557178	0.714108	UP
ING2	-0.690805	7.46637	-9.8908	1.11585e-19	7.61507e-18	34.0498	-0.924838	-0.456772	DOWN
NRTN	-0.67626	4.09825	-9.88916	1.12909e-19	7.67362e-18	34.0383	-0.792185	-0.560334	DOWN
GSTA4	-0.912874	9.6702	-9.88793	1.13914e-19	7.71003e-18	34.0296	-1.00484	-0.820909	DOWN
EAF2	1.42082	7.54258	9.87724	1.22994e-19	8.29051e-18	33.9543	1.31558	1.52607	UP
FMOD	0.645234	9.53097	9.87612	1.23984e-19	8.32314e-18	33.9464	0.561046	0.729421	UP
C12orf29	-0.913078	8.40399	-9.87439	1.2553e-19	8.39267e-18	33.9342	-1.0183	-0.807857	DOWN
ESRP1	-0.740853	9.59139	-9.87285	1.26923e-19	8.4514e-18	33.9234	-0.849023	-0.632682	DOWN
MMP14	0.566731	7.98913	9.86667	1.32679e-19	8.7991e-18	33.8798	0.398837	0.734625	UP
LBH	0.632085	6.72403	9.86397	1.35277e-19	8.93531e-18	33.8608	0.543846	0.720323	UP
FCRL5	1.50575	7.76583	9.85918	1.39995e-19	9.20999e-18	33.8272	1.21416	1.79734	UP
RAB38	-0.518822	9.31156	-9.845	1.5497e-19	1.01546e-17	33.7274	-0.603169	-0.434475	DOWN
RORA	-1.08141	9.36158	-9.84372	1.56396e-19	1.02073e-17	33.7184	-1.24247	-0.920349	DOWN
SLAMF7	1.65649	8.4939	9.84291	1.57308e-19	1.02262e-17	33.7127	1.57456	1.73843	UP
CDK5R1	-0.856669	6.48683	-9.83664	1.64533e-19	1.06539e-17	33.6686	-0.936501	-0.776838	DOWN
TMEM237	-0.618442	7.1768	-9.83459	1.66972e-19	1.07694e-17	33.6542	-0.724314	-0.512571	DOWN
BHLHE41	1.03395	8.42767	9.83364	1.6811e-19	1.08004e-17	33.6475	0.95464	1.11325	UP
TSPAN11	0.592185	7.18436	9.83242	1.69581e-19	1.08525e-17	33.6389	0.47391	0.710461	UP
DDX52	-0.641049	7.45504	-9.83107	1.71234e-19	1.08737e-17	33.6294	-0.784561	-0.497538	DOWN
SELPLG	0.673132	6.92624	9.82961	1.73027e-19	1.09365e-17	33.6192	0.478079	0.868185	UP
ZNF823	-0.819712	6.37774	-9.82919	1.73553e-19	1.09365e-17	33.6162	-0.99373	-0.645694	DOWN
ISL1	-0.846042	4.32452	-9.8284	1.74541e-19	1.09568e-17	33.6106	-0.942415	-0.749669	DOWN
RHOH	0.845971	7.06939	9.8199	1.85492e-19	1.16e-17	33.5509	0.702649	0.989294	UP
ARHGAP25	0.669799	7.00877	9.81853	1.87316e-19	1.16696e-17	33.5413	0.591375	0.748223	UP
AADACL2	-1.97381	5.18287	-9.81612	1.90577e-19	1.1828e-17	33.5244	-2.16863	-1.77899	DOWN
FUT8	0.953552	7.16874	9.79576	2.20451e-19	1.36307e-17	33.3814	0.8558	1.0513	UP
LPXN	0.822197	7.63443	9.79514	2.21424e-19	1.36395e-17	33.3771	0.74754	0.896853	UP
CD300A	0.561262	6.61422	9.77064	2.63778e-19	1.61879e-17	33.2053	0.471834	0.650689	UP
FCGR3B	1.33295	7.16511	9.76444	2.75723e-19	1.68581e-17	33.1618	1.21477	1.45113	UP
P2RX4	0.706775	7.29395	9.75857	2.8752e-19	1.75142e-17	33.1207	0.569047	0.844504	UP
CYBA	1.27973	10.2172	9.75424	2.96551e-19	1.79977e-17	33.0903	1.13093	1.42852	UP
RNASE6	0.94611	7.22781	9.74262	3.22169e-19	1.94805e-17	33.009	0.834973	1.05725	UP
NEBL	-0.964816	9.45486	-9.74098	3.25976e-19	1.9548e-17	32.9975	-1.12783	-0.801797	DOWN
PIGW	-0.649508	6.55537	-9.74068	3.26662e-19	1.9548e-17	32.9954	-0.740346	-0.55867	DOWN
ANK3	-0.946053	8.17203	-9.74009	3.28039e-19	1.9548e-17	32.9913	-1.30482	-0.58729	DOWN
FCGR2B	1.11732	7.53189	9.73942	3.29626e-19	1.95717e-17	32.9865	1.03403	1.20061	UP
C4A	1.17784	7.72661	9.73796	3.33066e-19	1.97048e-17	32.9763	1.07732	1.27836	UP
SLC15A1	-0.634765	4.79588	-9.73178	3.4806e-19	2.04448e-17	32.9331	-0.723418	-0.546113	DOWN
RAB4A	-0.528483	8.14258	-9.72472	3.66042e-19	2.14245e-17	32.8837	-0.649348	-0.407618	DOWN
C16orf54	1.47258	6.23082	9.72368	3.68767e-19	2.15075e-17	32.8764	1.3812	1.56396	UP
PIP5K1B	1.18918	5.19349	9.7227	3.7134e-19	2.1581e-17	32.8696	1.07244	1.30592	UP
GLDC	0.860346	6.0397	9.71955	3.79772e-19	2.19934e-17	32.8475	0.691793	1.0289	UP
FCRLA	1.07313	7.39755	9.71399	3.95107e-19	2.28011e-17	32.8087	0.856565	1.28969	UP
FNDC3B	0.927001	9.66805	9.70746	4.13917e-19	2.37453e-17	32.763	0.806958	1.04704	UP
EPCAM	-1.11528	5.99939	-9.70732	4.14355e-19	2.37453e-17	32.762	-1.21953	-1.01103	DOWN
ATP2A3	0.850983	7.59782	9.6976	4.44038e-19	2.5358e-17	32.6941	0.725907	0.976059	UP
CYP2C18	-0.795196	8.98674	-9.68334	4.91452e-19	2.79686e-17	32.5945	-0.970011	-0.620381	DOWN
MARCKSL1	0.654398	8.04616	9.68216	4.95601e-19	2.81074e-17	32.5863	0.502191	0.806604	UP
CAMK1D	-0.725332	7.90555	-9.67473	5.22493e-19	2.95307e-17	32.5344	-0.853321	-0.597343	DOWN
ENTPD5	-0.600936	7.28626	-9.67025	5.39382e-19	3.03808e-17	32.5032	-0.764036	-0.437837	DOWN
NSF	-0.904829	5.05839	-9.65818	5.87698e-19	3.29893e-17	32.419	-1.01028	-0.799373	DOWN
SERPINA1	0.889453	7.00335	9.65687	5.9322e-19	3.3186e-17	32.4098	0.779811	0.999094	UP
DOCK2	0.950259	6.2396	9.65438	6.03789e-19	3.36628e-17	32.3925	0.856801	1.04372	UP
PBDC1	-0.597223	7.93912	-9.64355	6.52086e-19	3.61121e-17	32.3169	-0.742175	-0.452271	DOWN
PRKCQ	0.580186	6.23139	9.64314	6.5396e-19	3.61121e-17	32.3141	0.487882	0.672489	UP
HOOK1	-0.805587	8.51159	-9.64307	6.54308e-19	3.61121e-17	32.3136	-0.886337	-0.724837	DOWN
TOM1L1	-0.83854	7.73229	-9.63976	6.69866e-19	3.68471e-17	32.2905	-1.07499	-0.602087	DOWN
SH2D3C	0.532082	6.81605	9.63331	7.01231e-19	3.83858e-17	32.2456	0.440118	0.624045	UP
TMEM14A	-0.781351	9.09047	-9.63238	7.05884e-19	3.83858e-17	32.2391	-0.871724	-0.690978	DOWN
SSR3	0.714086	10.2935	9.63214	7.07092e-19	3.83858e-17	32.2375	0.469929	0.958243	UP
ESF1	-0.833164	7.05723	-9.62516	7.43004e-19	4.00662e-17	32.1888	-0.911725	-0.754604	DOWN
TMEM176B	1.11798	8.42585	9.62222	7.58683e-19	4.0778e-17	32.1683	1.04263	1.19334	UP
TMEM176A	0.794257	8.39082	9.62134	7.63435e-19	4.0889e-17	32.1622	0.708248	0.880266	UP
FOXN1	-1.02707	8.33727	-9.62091	7.65721e-19	4.0889e-17	32.1593	-1.11809	-0.936046	DOWN
BMP6	0.956542	6.21992	9.62041	7.6844e-19	4.09014e-17	32.1558	0.856281	1.0568	UP
RASSF2	0.706979	7.73079	9.61569	7.94643e-19	4.21597e-17	32.1229	0.60037	0.813589	UP
PGPEP1	0.506637	6.47607	9.61202	8.15558e-19	4.31302e-17	32.0974	0.310778	0.702496	UP
C1orf115	0.553548	7.38198	9.6107	8.23245e-19	4.33972e-17	32.0882	0.457065	0.650031	UP
PTPN7	0.699154	6.73181	9.61004	8.27099e-19	4.3461e-17	32.0836	0.593218	0.80509	UP
PKIG	0.578468	8.12737	9.60214	8.74773e-19	4.58197e-17	32.0286	0.446021	0.710914	UP
SLC25A43	-0.739989	8.03457	-9.60043	8.85404e-19	4.62293e-17	32.0168	-0.834464	-0.645513	DOWN
STAP1	1.12909	5.70927	9.59407	9.26263e-19	4.82097e-17	31.9725	0.95053	1.30764	UP
ITM2C	1.05213	8.46253	9.59347	9.30194e-19	4.82615e-17	31.9683	0.840477	1.26379	UP
NHSL1	-0.886852	7.8286	-9.5927	9.35274e-19	4.83725e-17	31.963	-1.03189	-0.741817	DOWN
CYP27C1	-0.770893	4.43009	-9.58022	1.02167e-18	5.26754e-17	31.8763	-0.946968	-0.594818	DOWN
AKR1B1	0.662047	8.86829	9.57868	1.03291e-18	5.30566e-17	31.8655	0.552791	0.771302	UP
ERLEC1	0.840925	9.64282	9.57832	1.03552e-18	5.30566e-17	31.8631	0.712801	0.96905	UP
MORC4	-0.590566	7.45886	-9.5715	1.08676e-18	5.53372e-17	31.8157	-0.799434	-0.381698	DOWN
PNOC	1.26712	6.38723	9.56351	1.14999e-18	5.83764e-17	31.7602	1.09734	1.43689	UP
ARRDC4	-0.952113	7.58718	-9.5601	1.17805e-18	5.96164e-17	31.7365	-1.06822	-0.836005	DOWN
KCNN3	0.886904	6.5261	9.55702	1.20399e-18	6.07426e-17	31.7151	0.790863	0.982944	UP
DENND5B	1.08831	6.67533	9.55022	1.26334e-18	6.33478e-17	31.6679	0.97069	1.20594	UP
ICAM3	1.16585	7.82857	9.54972	1.26774e-18	6.33753e-17	31.6645	0.973111	1.3586	UP
SLC7A7	0.775745	7.67202	9.54877	1.2763e-18	6.36101e-17	31.6579	0.709629	0.841861	UP
ZNF275	0.882563	8.14537	9.54399	1.32021e-18	6.55996e-17	31.6247	0.790796	0.974329	UP
KCNMB1	0.523122	6.09392	9.5392	1.36565e-18	6.7653e-17	31.5915	0.437927	0.608317	UP
STK17B	0.760792	8.89703	9.53132	1.44387e-18	7.13134e-17	31.5369	0.561978	0.959606	UP
UCHL3	-0.550402	9.81438	-9.53029	1.45442e-18	7.16193e-17	31.5297	-0.631828	-0.468977	DOWN
ATMIN	-0.636505	8.44565	-9.52591	1.5001e-18	7.34289e-17	31.4994	-0.731401	-0.541608	DOWN
ACKR1	0.777419	8.50482	9.5133	1.63979e-18	7.97769e-17	31.412	0.629848	0.924989	UP
PREX1	0.545783	6.6687	9.51291	1.64434e-18	7.97769e-17	31.4093	0.359221	0.732345	UP
C7orf57	-0.679766	3.49991	-9.50324	1.76041e-18	8.51573e-17	31.3424	-0.859679	-0.499854	DOWN
FSTL1	0.606264	10.1238	9.50091	1.78954e-18	8.63125e-17	31.3262	0.489077	0.723451	UP
MCUR1	-0.532904	8.25534	-9.49912	1.81232e-18	8.71555e-17	31.3138	-0.784494	-0.281313	DOWN
MUC15	-1.01816	8.85374	-9.49727	1.83612e-18	8.80429e-17	31.301	-1.14637	-0.889964	DOWN
DYRK2	-0.511691	6.79071	-9.47591	2.13446e-18	1.02051e-16	31.1533	-0.636848	-0.386533	DOWN
PLEKHA1	-0.70933	9.47879	-9.46317	2.33498e-18	1.11314e-16	31.0652	-0.911346	-0.507313	DOWN
CBR3	-0.874193	9.1031	-9.46183	2.35708e-18	1.12043e-16	31.056	-1.05295	-0.695437	DOWN
MEI1	0.974549	7.684	9.4588	2.40782e-18	1.14125e-16	31.0351	0.853785	1.09531	UP
TET3	-0.661023	7.79499	-9.45691	2.44003e-18	1.1532e-16	31.022	-0.791987	-0.53006	DOWN
KLHL21	-0.580512	7.47071	-9.45647	2.44763e-18	1.15347e-16	31.019	-0.658858	-0.502166	DOWN
LY96	0.977499	8.92983	9.45151	2.53471e-18	1.1911e-16	30.9847	0.897166	1.05783	UP
TBC1D10C	0.680113	6.71275	9.44659	2.62394e-18	1.22951e-16	30.9507	0.569898	0.790327	UP
PRDX4	0.769822	10.5453	9.445	2.65338e-18	1.23978e-16	30.9398	0.635372	0.904273	UP
NSG1	-0.927858	9.23131	-9.43367	2.87346e-18	1.33502e-16	30.8616	-1.05831	-0.797412	DOWN
PITPNM3	-0.69687	7.59914	-9.42573	3.03857e-18	1.4038e-16	30.8068	-0.788005	-0.605735	DOWN
GK5	-0.708792	6.0213	-9.4253	3.04774e-18	1.40409e-16	30.8038	-0.920801	-0.496784	DOWN
XG	-0.797469	7.62981	-9.4225	3.10823e-18	1.42796e-16	30.7846	-0.972934	-0.622003	DOWN
TDO2	1.1998	5.26069	9.42202	3.11872e-18	1.42879e-16	30.7812	1.08117	1.31844	UP
EGLN3	-0.723746	6.12013	-9.41705	3.22962e-18	1.47549e-16	30.747	-0.847227	-0.600265	DOWN
PPP1R16B	0.62181	6.71026	9.41562	3.26227e-18	1.48628e-16	30.7371	0.481234	0.762386	UP
EGFL6	0.985191	8.37445	9.41468	3.2839e-18	1.492e-16	30.7306	0.891492	1.07889	UP
BICD2	-0.578535	9.88897	-9.39921	3.66063e-18	1.65858e-16	30.6241	-0.681927	-0.475142	DOWN
NES	0.555737	6.87712	9.39464	3.77992e-18	1.70792e-16	30.5926	0.454479	0.656996	UP
SOWAHC	-0.71915	10.2235	-9.39	3.90529e-18	1.75973e-16	30.5606	-0.866489	-0.571812	DOWN
EXPH5	-1.13296	8.98275	-9.38957	3.91688e-18	1.76013e-16	30.5577	-1.47815	-0.787771	DOWN
GNG7	0.995372	6.75013	9.38507	4.04259e-18	1.80675e-16	30.5267	0.910702	1.08004	UP
TBC1D9	0.796974	8.22391	9.38404	4.07205e-18	1.81498e-16	30.5196	0.667487	0.926462	UP
VWF	0.73104	9.35472	9.37722	4.27132e-18	1.89866e-16	30.4727	0.629938	0.832143	UP
CORO1A	0.956982	7.80008	9.37492	4.34101e-18	1.92444e-16	30.4568	0.878304	1.03566	UP
PXDN	0.848986	8.32648	9.3745	4.35375e-18	1.9249e-16	30.4539	0.720436	0.977536	UP
TINAGL1	0.539362	6.71554	9.3682	4.55019e-18	2.00635e-16	30.4107	0.444013	0.634711	UP
LANCL1	-0.655801	9.21616	-9.34224	5.4576e-18	2.39363e-16	30.2323	-0.824458	-0.487145	DOWN
ZBP1	1.31545	5.92065	9.32998	5.94661e-18	2.60117e-16	30.1481	1.19781	1.43309	UP
DDIT4L	1.02207	7.62391	9.32214	6.28195e-18	2.74056e-16	30.0943	0.911992	1.13216	UP
HERPUD1	0.911848	11.1038	9.31759	6.48515e-18	2.81428e-16	30.063	0.746494	1.0772	UP
C10orf99	-0.79884	10.6671	-9.3151	6.59889e-18	2.8561e-16	30.046	-0.872579	-0.7251	DOWN
ARHGAP15	0.771764	6.98748	9.30527	7.06841e-18	3.05129e-16	29.9786	0.612742	0.930786	UP
KANK1	-0.575143	9.41539	-9.30077	7.29397e-18	3.14041e-16	29.9478	-0.810725	-0.33956	DOWN
DSC1	-2.0993	6.5168	-9.29404	7.64499e-18	3.28295e-16	29.9016	-2.27503	-1.92356	DOWN
CLEC1A	0.647077	6.24105	9.29226	7.74045e-18	3.31529e-16	29.8895	0.565683	0.728471	UP
LZIC	-0.522687	6.53383	-9.28386	8.20823e-18	3.50651e-16	29.8319	-0.603379	-0.441995	DOWN
BLOC1S5-TXNDC5	0.820208	11.3989	9.28297	8.25909e-18	3.5191e-16	29.8259	0.496157	1.14426	UP
HS3ST6	-0.822541	5.19502	-9.27964	8.45377e-18	3.59274e-16	29.803	-0.896437	-0.748645	DOWN
PDZRN4	1.26749	6.36605	9.27555	8.69845e-18	3.6872e-16	29.775	1.18959	1.34539	UP
CYP4F22	-0.957704	6.70477	-9.2644	9.40207e-18	3.97522e-16	29.6987	-1.11581	-0.799593	DOWN
CAPNS2	-0.97292	9.43919	-9.25843	9.80111e-18	4.13331e-16	29.658	-1.068	-0.877844	DOWN
TTC39A	-0.691115	6.96364	-9.24967	1.04187e-17	4.38251e-16	29.598	-0.780257	-0.601973	DOWN
PLA1A	0.774329	5.32379	9.24828	1.05196e-17	4.40243e-16	29.5886	0.699571	0.849087	UP
TRPS1	-0.700083	9.30474	-9.24629	1.0667e-17	4.44151e-16	29.5749	-0.846161	-0.554005	DOWN
LY9	1.00674	6.8475	9.24526	1.07439e-17	4.46224e-16	29.5679	0.89644	1.11703	UP
FCER1G	0.716122	7.81809	9.23125	1.18446e-17	4.907e-16	29.4722	0.602438	0.829807	UP
DSC2	-0.563851	12.478	-9.2247	1.23973e-17	5.11025e-16	29.4275	-0.655878	-0.471824	DOWN
TFDP1	-0.528452	8.83046	-9.21803	1.2986e-17	5.32347e-16	29.382	-0.621491	-0.435414	DOWN
TUFT1	-0.742693	8.83793	-9.21775	1.30117e-17	5.32347e-16	29.38	-0.84446	-0.640927	DOWN
ENTPD1	0.633765	8.30022	9.21397	1.33583e-17	5.45172e-16	29.3543	0.552109	0.71542	UP
SCAMP5	0.702641	6.3894	9.21317	1.34322e-17	5.46829e-16	29.3488	0.332778	1.0725	UP
HSH2D	0.827296	6.37142	9.19943	1.47787e-17	5.99691e-16	29.2551	0.661097	0.993495	UP
PLXND1	0.511735	8.02746	9.19873	1.48513e-17	6.00144e-16	29.2503	0.38246	0.641009	UP
UNC13B	-0.563583	8.34677	-9.18966	1.58168e-17	6.37597e-16	29.1886	-0.695501	-0.431664	DOWN
LURAP1L	0.658665	6.66134	9.18315	1.65485e-17	6.65459e-16	29.1442	0.450065	0.867265	UP
GMFG	0.716932	7.52211	9.18018	1.68934e-17	6.7557e-16	29.124	0.647361	0.786504	UP
PLXDC2	-0.627619	8.49438	-9.18008	1.69055e-17	6.7557e-16	29.1233	-0.702909	-0.552328	DOWN
CWC27	-0.567303	7.72131	-9.17993	1.69231e-17	6.7557e-16	29.1223	-0.653677	-0.480929	DOWN
ESAM	0.537976	6.73272	9.17787	1.71674e-17	6.8366e-16	29.1082	0.433199	0.642752	UP
KPNA4	-0.520173	9.32677	-9.1773	1.72345e-17	6.84676e-16	29.1044	-0.675234	-0.365111	DOWN
PCED1B	0.755978	6.17133	9.17338	1.77103e-17	7.01881e-16	29.0777	0.600201	0.911755	UP
CYP2C9	-0.605606	7.69914	-9.16445	1.88427e-17	7.43181e-16	29.0169	-0.709619	-0.501592	DOWN
SH2B3	0.534194	6.69798	9.16147	1.92362e-17	7.56883e-16	28.9966	0.404825	0.663563	UP
CALU	0.5105	9.17228	9.13332	2.33803e-17	9.13386e-16	28.8053	0.40434	0.616661	UP
1	0.546267	6.58732	9.13178	2.36315e-17	9.21014e-16	28.7948	0.472952	0.619581	UP
ZNF273	-0.948269	6.93	-9.11945	2.5738e-17	9.96032e-16	28.7111	-1.04481	-0.851727	DOWN
TMPRSS2	0.720124	8.52243	9.11717	2.61477e-17	1.00951e-15	28.6956	0.652754	0.787495	UP
ARHGEF37	-0.664078	7.6088	-9.11394	2.67373e-17	1.02986e-15	28.6737	-0.827846	-0.500309	DOWN
CIPC	-0.689151	6.65246	-9.10998	2.74798e-17	1.05598e-15	28.6469	-0.764342	-0.613959	DOWN
TXNDC11	0.817174	8.26814	9.10944	2.7584e-17	1.05752e-15	28.6432	0.644961	0.989386	UP
CHST12	0.51873	7.38133	9.105	2.84437e-17	1.08794e-15	28.6131	0.400849	0.63661	UP
SFMBT2	0.976604	5.93292	9.0976	2.9937e-17	1.1424e-15	28.5629	0.7895	1.16371	UP
PLEKHF2	-0.690185	8.47982	-9.09623	3.02212e-17	1.15057e-15	28.5536	-0.909072	-0.471299	DOWN
INPP5D	0.546091	6.82325	9.07954	3.39178e-17	1.28536e-15	28.4405	0.392014	0.700167	UP
FOXP2	-0.975785	7.45689	-9.07714	3.44826e-17	1.29939e-15	28.4243	-1.09918	-0.852389	DOWN
GLCCI1	1.16641	8.43429	9.07111	3.59491e-17	1.3499e-15	28.3835	1.07294	1.25988	UP
SOX6	-0.832342	6.93298	-9.07074	3.60408e-17	1.35026e-15	28.381	-0.948443	-0.71624	DOWN
CTNNBIP1	-0.609427	8.37048	-9.06764	3.68224e-17	1.3764e-15	28.3599	-0.710586	-0.508269	DOWN
PIK3R3	0.536085	7.19566	9.06259	3.81269e-17	1.42194e-15	28.3258	0.444812	0.627359	UP
ABCA12	-1.20217	6.81218	-9.04927	4.17979e-17	1.54831e-15	28.2356	-1.35253	-1.0518	DOWN
F2RL1	-0.85248	8.43548	-9.04212	4.39096e-17	1.61586e-15	28.1873	-0.942389	-0.762571	DOWN
IPPK	-0.518821	7.71026	-9.0421	4.39162e-17	1.61586e-15	28.1872	-0.694891	-0.342752	DOWN
CNKSR3	-0.735882	7.67481	-9.03777	4.52451e-17	1.66104e-15	28.1579	-0.868593	-0.60317	DOWN
RHOF	0.518102	7.27189	9.03601	4.57973e-17	1.67757e-15	28.1461	0.315264	0.72094	UP
FBXO28	-0.538232	8.35838	-9.03108	4.73782e-17	1.73162e-15	28.1128	-0.650578	-0.425886	DOWN
PDCD7	-0.593738	7.03444	-9.02928	4.79712e-17	1.74941e-15	28.1006	-0.690865	-0.49661	DOWN
ATP6V1C2	-0.701979	6.66979	-9.00623	5.62195e-17	2.03821e-15	27.945	-0.818844	-0.585114	DOWN
SDR16C5	-0.506142	10.5504	-9.006	5.63077e-17	2.03821e-15	27.9435	-0.67851	-0.333774	DOWN
NAA15	-0.761782	7.46357	-9.0058	5.63863e-17	2.03821e-15	27.9421	-0.856339	-0.667224	DOWN
PDGFRB	0.665484	8.33363	9.00147	5.80926e-17	2.09528e-15	27.9129	0.566808	0.76416	UP
CLPX	-0.584094	7.85399	-8.98594	6.46377e-17	2.32117e-15	27.8082	-0.707753	-0.460435	DOWN
NMT2	-0.620445	5.71495	-8.98458	6.52466e-17	2.33793e-15	27.799	-0.706043	-0.534848	DOWN
PGRMC2	-0.536785	8.23817	-8.97838	6.80831e-17	2.43427e-15	27.7573	-0.616898	-0.456671	DOWN
LRIG3	-0.986043	7.2191	-8.97483	6.97649e-17	2.47824e-15	27.7334	-1.13651	-0.835572	DOWN
RAB40C	-0.588604	7.29325	-8.96771	7.3258e-17	2.59671e-15	27.6855	-0.67653	-0.500677	DOWN
FAM131A	-0.529427	7.08122	-8.96454	7.48695e-17	2.64813e-15	27.6642	-0.625776	-0.433078	DOWN
POLE2	-0.561429	6.44445	-8.95034	8.25352e-17	2.90055e-15	27.5686	-0.675181	-0.447677	DOWN
ENPP2	1.05179	7.969	8.94846	8.36036e-17	2.93183e-15	27.556	0.920757	1.18283	UP
TMEM79	-0.793248	9.38278	-8.94529	8.54442e-17	2.99e-15	27.5347	-0.96669	-0.619806	DOWN
IFI30	0.717696	9.29096	8.9433	8.66155e-17	3.02456e-15	27.5213	0.611877	0.823516	UP
FCRLB	0.778493	6.23333	8.94292	8.68425e-17	3.02606e-15	27.5188	0.694626	0.862361	UP
SMPDL3B	0.65669	7.23125	8.9417	8.75752e-17	3.04514e-15	27.5105	0.569633	0.743746	UP
ZNF330	-0.56729	8.14382	-8.9366	9.06851e-17	3.14662e-15	27.4763	-0.651008	-0.483572	DOWN
FERMT3	0.589812	6.80048	8.93529	9.15073e-17	3.16846e-15	27.4675	0.438331	0.741293	UP
OCLN	-0.723467	8.83095	-8.93358	9.2585e-17	3.19904e-15	27.456	-0.802459	-0.644475	DOWN
RALGAPA1	-0.635646	8.33087	-8.92942	9.52633e-17	3.28469e-15	27.428	-0.804546	-0.466746	DOWN
SASH1	-0.58798	10.1249	-8.92613	9.74363e-17	3.35258e-15	27.4059	-0.67687	-0.49909	DOWN
C5AR1	0.82015	6.45611	8.90062	1.16021e-16	3.95893e-15	27.2348	0.638512	1.00179	UP
FAM83B	-0.754297	9.14687	-8.89454	1.20945e-16	4.1184e-15	27.1941	-0.849995	-0.6586	DOWN
ENDOU	-0.972177	8.98747	-8.89044	1.2439e-16	4.21824e-15	27.1665	-1.13491	-0.809442	DOWN
TFAP2A	-0.626105	9.71528	-8.88685	1.2748e-16	4.31412e-15	27.1425	-0.76756	-0.48465	DOWN
TMEM17	-0.53574	6.14717	-8.88043	1.33195e-16	4.49826e-15	27.0995	-0.693132	-0.378349	DOWN
LBP	0.647331	6.45115	8.86792	1.45079e-16	4.85969e-15	27.0157	0.519655	0.775007	UP
CCDC69	0.913837	7.04253	8.86277	1.50263e-16	5.00278e-15	26.9813	0.768734	1.05894	UP
RAB26	0.525847	5.96493	8.85279	1.60855e-16	5.3446e-15	26.9146	0.40714	0.644554	UP
ADAMTS9	0.670163	6.88174	8.84779	1.66444e-16	5.49699e-15	26.8811	0.545066	0.79526	UP
MTCL1	-0.768617	7.56791	-8.8461	1.68371e-16	5.5495e-15	26.8698	-0.887832	-0.649402	DOWN
RASGRP3	0.629675	6.3028	8.84386	1.70965e-16	5.62372e-15	26.8548	0.531292	0.728058	UP
DSG1	-1.06156	11.2399	-8.84215	1.72959e-16	5.67795e-15	26.8435	-1.15546	-0.967668	DOWN
RASSF6	1.12245	7.11218	8.83911	1.76588e-16	5.77404e-15	26.8231	0.986864	1.25803	UP
FAM117A	0.511747	7.85959	8.83239	1.84863e-16	6.00352e-15	26.7782	0.426659	0.596835	UP
ME1	-0.627392	9.56469	-8.83199	1.85363e-16	6.00352e-15	26.7756	-0.822996	-0.431789	DOWN
ATP10D	-0.662183	8.58289	-8.83194	1.85431e-16	6.00352e-15	26.7752	-0.775609	-0.548757	DOWN
WFDC5	-0.983917	7.00965	-8.82182	1.98666e-16	6.41938e-15	26.7076	-1.08379	-0.884043	DOWN
PTPRJ	0.557234	6.72945	8.82089	1.99933e-16	6.44763e-15	26.7014	0.418264	0.696204	UP
MLKL	0.583125	8.1122	8.8162	2.06408e-16	6.64341e-15	26.6702	0.375533	0.790718	UP
KLF4	-0.737865	11.5472	-8.81529	2.077e-16	6.67195e-15	26.6641	-0.821562	-0.654167	DOWN
TPST2	0.54515	8.47407	8.81396	2.09582e-16	6.7193e-15	26.6552	0.435997	0.654303	UP
E2F8	-0.764148	6.17581	-8.81253	2.11635e-16	6.75875e-15	26.6457	-1.00372	-0.524572	DOWN
OXCT1	-0.565201	8.39217	-8.80442	2.23636e-16	7.12819e-15	26.5916	-0.660787	-0.469615	DOWN
ITGA5	0.506917	7.215	8.80408	2.24154e-16	7.13087e-15	26.5893	0.365184	0.648651	UP
SSR4	0.841379	11.7159	8.8007	2.29379e-16	7.28301e-15	26.5668	0.754161	0.928596	UP
KIAA1671	-0.541006	9.12517	-8.79744	2.34522e-16	7.43194e-15	26.545	-0.708426	-0.373586	DOWN
NID1	0.717559	8.09012	8.79632	2.36307e-16	7.4741e-15	26.5376	0.548653	0.886465	UP
DGAT2	-0.574455	7.26085	-8.79549	2.37655e-16	7.50232e-15	26.532	-0.688563	-0.460347	DOWN
IL1B	1.03681	9.02987	8.78211	2.60282e-16	8.1852e-15	26.4429	0.942848	1.13077	UP
SLK	-0.748533	9.5458	-8.78031	2.6348e-16	8.26994e-15	26.4309	-0.909596	-0.58747	DOWN
BNIP3	-0.779725	9.21547	-8.77856	2.66629e-16	8.35287e-15	26.4193	-0.962216	-0.597234	DOWN
METTL8	-0.551348	7.33996	-8.77731	2.689e-16	8.40503e-15	26.411	-0.651146	-0.451551	DOWN
CD34	0.529996	6.91015	8.77588	2.7152e-16	8.45774e-15	26.4015	0.419013	0.640979	UP
PLXNC1	0.777926	7.39407	8.76924	2.84044e-16	8.80209e-15	26.3573	0.609697	0.946156	UP
DNAAF1	0.679023	6.61005	8.76917	2.8418e-16	8.80209e-15	26.3568	0.520609	0.837438	UP
LILRB1	0.51628	7.09839	8.76547	2.91419e-16	9.00933e-15	26.3322	0.405593	0.626968	UP
GAN	-0.57348	7.8644	-8.75334	3.16412e-16	9.76366e-15	26.2515	-0.735315	-0.411644	DOWN
TMEM117	-0.651474	7.56506	-8.75241	3.18418e-16	9.78883e-15	26.2454	-0.758933	-0.544014	DOWN
VAV1	0.584673	6.11755	8.74912	3.25599e-16	9.99091e-15	26.2235	0.355085	0.814262	UP
CSRP2	-0.772344	9.858	-8.7471	3.30101e-16	1.01102e-14	26.21	-0.876409	-0.668279	DOWN
PCDH17	0.615626	7.33183	8.74647	3.315e-16	1.01342e-14	26.2059	0.501051	0.730201	UP
TAPBPL	0.726405	7.14537	8.74574	3.33162e-16	1.01473e-14	26.201	0.583071	0.869739	UP
PUS7	-0.610959	7.63771	-8.74058	3.45006e-16	1.04692e-14	26.1668	-0.723989	-0.497929	DOWN
EPPK1	-1.00838	8.86067	-8.73912	3.48448e-16	1.05542e-14	26.157	-1.09568	-0.921081	DOWN
DOK3	0.860549	6.42202	8.73875	3.49319e-16	1.05611e-14	26.1546	0.736667	0.984431	UP
GLMN	-0.515389	6.65609	-8.73811	3.50848e-16	1.05879e-14	26.1503	-0.598444	-0.432335	DOWN
JAM2	0.536294	7.45009	8.7322	3.65181e-16	1.10002e-14	26.1111	0.438529	0.634059	UP
HSPA14	-0.532873	7.68834	-8.73155	3.66779e-16	1.10282e-14	26.1068	-0.649355	-0.416391	DOWN
CD180	0.818474	5.87862	8.72799	3.75749e-16	1.12567e-14	26.0831	0.699245	0.937703	UP
ALDH3A2	-0.548237	10.0095	-8.72259	3.89731e-16	1.16332e-14	26.0473	-0.706538	-0.389936	DOWN
TP53INP1	0.832696	9.51796	8.71821	4.01462e-16	1.19617e-14	26.0183	0.704214	0.961177	UP
RPF1	-0.535905	9.4146	-8.70708	4.32859e-16	1.28275e-14	25.9445	-0.621172	-0.450637	DOWN
GPSM2	-0.678555	8.11829	-8.70418	4.41443e-16	1.30348e-14	25.9253	-0.788396	-0.568715	DOWN
RGS5	0.670722	10.3688	8.70105	4.50899e-16	1.32902e-14	25.9045	0.564623	0.776822	UP
CARD8	0.738939	7.31945	8.68736	4.94619e-16	1.45528e-14	25.8138	0.529509	0.948369	UP
PIK3CG	0.963865	6.77035	8.68383	5.06554e-16	1.48668e-14	25.7905	0.840206	1.08753	UP
FCER1A	-0.799698	7.33208	-8.68041	5.18386e-16	1.51168e-14	25.7678	-0.932641	-0.666755	DOWN
MAP3K9	-0.600667	7.66284	-8.67246	5.46986e-16	1.58945e-14	25.7152	-0.77073	-0.430604	DOWN
KCTD15	-0.612085	8.04889	-8.67217	5.48052e-16	1.58974e-14	25.7133	-0.769756	-0.454415	DOWN
GGT6	-0.63254	6.8611	-8.6715	5.50517e-16	1.59408e-14	25.7089	-0.781771	-0.483309	DOWN
SLC12A8	0.957274	7.4267	8.66651	5.69407e-16	1.64011e-14	25.6759	0.842581	1.07197	UP
ALOX15B	1.07234	7.93197	8.66191	5.87356e-16	1.68591e-14	25.6455	0.96823	1.17646	UP
RRAGD	-0.634765	8.55667	-8.66046	5.93121e-16	1.69949e-14	25.6359	-0.778708	-0.490822	DOWN
CTTNBP2NL	-0.607873	8.83982	-8.65999	5.94993e-16	1.70097e-14	25.6328	-0.720092	-0.495655	DOWN
CREB3L2	0.611247	9.79639	8.65982	5.95707e-16	1.70097e-14	25.6316	0.502347	0.720147	UP
KIF21A	-0.793535	8.5322	-8.65819	6.02272e-16	1.71674e-14	25.6209	-0.888309	-0.698762	DOWN
RRBP1	0.736504	9.54317	8.65582	6.11986e-16	1.74141e-14	25.6052	0.447817	1.02519	UP
PIK3AP1	0.716776	7.07864	8.65351	6.21578e-16	1.76103e-14	25.59	0.613495	0.820057	UP
CDCA7	-0.94749	7.10918	-8.65341	6.21991e-16	1.76103e-14	25.5893	-1.02941	-0.865568	DOWN
DAPK1	0.601301	7.34206	8.65339	6.22096e-16	1.76103e-14	25.5892	0.444657	0.757946	UP
ALAD	-0.57613	8.07696	-8.65102	6.32107e-16	1.7863e-14	25.5735	-0.650944	-0.501316	DOWN
PPM1M	0.500136	6.39136	8.65009	6.36086e-16	1.79358e-14	25.5674	0.371055	0.629216	UP
MRPL19	-0.519722	7.49424	-8.64991	6.36866e-16	1.79358e-14	25.5662	-0.857898	-0.181545	DOWN
UTP15	-0.530295	5.06048	-8.64651	6.51639e-16	1.82893e-14	25.5437	-0.629088	-0.431501	DOWN
SERTAD4	-0.728066	7.23971	-8.64502	6.58186e-16	1.84415e-14	25.5339	-0.863913	-0.592219	DOWN
LRP4	-0.589143	6.2826	-8.63046	7.26058e-16	2.01714e-14	25.4378	-0.803727	-0.374559	DOWN
BAG5	-0.507127	8.92511	-8.62666	7.44844e-16	2.06584e-14	25.4128	-0.618766	-0.395488	DOWN
TADA1	-0.583085	7.22863	-8.62113	7.73129e-16	2.14068e-14	25.3762	-0.79408	-0.372091	DOWN
BCL2L11	0.856308	8.40201	8.61665	7.96774e-16	2.20244e-14	25.3467	0.683932	1.02868	UP
BPGM	-0.721576	7.92136	-8.60943	8.36447e-16	2.30823e-14	25.2991	-0.838252	-0.6049	DOWN
SMARCA4	-0.51666	9.06337	-8.60393	8.67959e-16	2.38319e-14	25.2629	-0.648468	-0.384851	DOWN
ALOX5	0.905056	8.09147	8.60103	8.85038e-16	2.42604e-14	25.2438	0.803861	1.00625	UP
OSBPL1A	-0.670219	8.04298	-8.5999	8.91811e-16	2.44054e-14	25.2364	-0.797537	-0.542902	DOWN
ITGAM	0.594782	6.53822	8.59856	8.99865e-16	2.45489e-14	25.2275	0.494083	0.695481	UP
BNC1	-0.774668	7.99115	-8.59838	9.00963e-16	2.45489e-14	25.2263	-0.918729	-0.630606	DOWN
NFE2L2	-0.663962	11.2641	-8.59145	9.43894e-16	2.55835e-14	25.1808	-0.75316	-0.574765	DOWN
STXBP5	-0.650499	6.54935	-8.58719	9.71319e-16	2.6189e-14	25.1527	-0.756188	-0.544809	DOWN
CD37	0.903864	6.36818	8.5865	9.75845e-16	2.6268e-14	25.1481	0.73288	1.07485	UP
IGF1R	-0.546231	8.65712	-8.58545	9.82725e-16	2.64099e-14	25.1413	-0.680542	-0.41192	DOWN
PLXDC1	0.559738	7.05304	8.58132	1.01034e-15	2.70636e-14	25.1141	0.351946	0.76753	UP
VTA1	-0.538102	8.36664	-8.58092	1.01307e-15	2.70925e-14	25.1115	-0.664378	-0.411825	DOWN
SLC39A6	-0.562248	10.4565	-8.57876	1.02788e-15	2.74441e-14	25.0973	-0.64397	-0.480526	DOWN
HLF	-0.976368	7.38633	-8.57563	1.04974e-15	2.79822e-14	25.0766	-1.08137	-0.871369	DOWN
MAL2	-0.584911	11.0176	-8.56811	1.10403e-15	2.93326e-14	25.0273	-0.672457	-0.497365	DOWN
MYO1F	0.568637	6.90467	8.56799	1.10494e-15	2.93326e-14	25.0264	0.357016	0.780258	UP
EPHX3	-0.755908	8.42297	-8.56788	1.10575e-15	2.93326e-14	25.0257	-0.892034	-0.619781	DOWN
BTK	0.636252	6.152	8.5635	1.13872e-15	3.01101e-14	24.997	0.540062	0.732443	UP
SLC16A6	-0.781666	7.87264	-8.56255	1.14601e-15	3.02057e-14	24.9907	-0.933486	-0.629846	DOWN
ATP10B	-0.582941	8.57564	-8.55054	1.24207e-15	3.26331e-14	24.9119	-0.693314	-0.472567	DOWN
UBE2V2	-0.570955	8.52588	-8.54438	1.29447e-15	3.39016e-14	24.8714	-0.684221	-0.45769	DOWN
SLFN11	0.696253	6.90818	8.54406	1.29725e-15	3.39203e-14	24.8693	0.49881	0.893696	UP
FLI1	0.701325	6.83823	8.53805	1.35052e-15	3.52012e-14	24.8299	0.603978	0.798672	UP
EML1	-0.599482	7.18458	-8.53492	1.3791e-15	3.58893e-14	24.8094	-0.706913	-0.492051	DOWN
SLC25A45	0.547905	6.09197	8.53225	1.40402e-15	3.64538e-14	24.7918	0.399246	0.696564	UP
FAM171A1	0.533372	7.29966	8.53212	1.40522e-15	3.64538e-14	24.791	0.313077	0.753666	UP
FCGR2A	0.761753	6.17603	8.52627	1.46128e-15	3.77366e-14	24.7527	0.632541	0.890964	UP
CDH5	0.67787	6.9685	8.52625	1.46156e-15	3.77366e-14	24.7525	0.569049	0.786692	UP
TNFRSF19	-1.08561	7.54618	-8.5163	1.56213e-15	4.02072e-14	24.6873	-1.47791	-0.693317	DOWN
LCP2	0.691645	7.19064	8.5153	1.57261e-15	4.03505e-14	24.6808	0.610353	0.772937	UP
ELOVL2	0.731048	5.59834	8.5138	1.58847e-15	4.06941e-14	24.6709	0.591513	0.870582	UP
NUP210	0.520043	7.13977	8.51031	1.62598e-15	4.1572e-14	24.6481	0.420329	0.619758	UP
KCTD9	-0.609248	7.96674	-8.50328	1.7042e-15	4.34557e-14	24.6021	-0.710381	-0.508115	DOWN
CYP3A5	-0.931143	7.7001	-8.49739	1.7726e-15	4.51301e-14	24.5635	-1.02009	-0.842196	DOWN
ATP13A4	-0.659544	7.12821	-8.49489	1.80242e-15	4.57476e-14	24.5472	-0.814409	-0.50468	DOWN
SELE	1.12403	8.67505	8.49181	1.83986e-15	4.66258e-14	24.5271	1.01799	1.23008	UP
C11orf45	-0.584487	5.09931	-8.49142	1.84473e-15	4.66772e-14	24.5245	-0.662468	-0.506507	DOWN
TXN	-0.551633	12.3138	-8.48488	1.92703e-15	4.86848e-14	24.4817	-0.651474	-0.451792	DOWN
FCHSD2	0.594586	7.51193	8.48369	1.94241e-15	4.89983e-14	24.4739	0.466048	0.723124	UP
FAM83G	-0.600209	7.67848	-8.48119	1.97506e-15	4.97455e-14	24.4576	-0.768203	-0.432215	DOWN
ZNRF3	-0.680941	6.71238	-8.46211	2.24315e-15	5.62395e-14	24.333	-0.761089	-0.600793	DOWN
TENM2	-0.700782	7.9093	-8.45923	2.28652e-15	5.72395e-14	24.3142	-0.824719	-0.576846	DOWN
PGM2	-0.628753	9.86757	-8.45663	2.32661e-15	5.81547e-14	24.2972	-0.733936	-0.52357	DOWN
TSPAN13	0.511951	9.25802	8.45571	2.34078e-15	5.842e-14	24.2913	0.410153	0.613749	UP
SH3KBP1	0.503274	8.3147	8.44957	2.43862e-15	6.07696e-14	24.2512	0.404522	0.602025	UP
SPAG16	-0.601616	7.38464	-8.44591	2.4987e-15	6.21727e-14	24.2273	-0.693668	-0.509565	DOWN
AK4	-0.619763	8.08583	-8.44197	2.56523e-15	6.36355e-14	24.2016	-0.711632	-0.527894	DOWN
ACTA2	0.710629	9.8467	8.44079	2.58546e-15	6.39723e-14	24.1939	0.631088	0.79017	UP
PTPN21	-0.651921	6.68182	-8.44072	2.58659e-15	6.39723e-14	24.1935	-0.789617	-0.514224	DOWN
WDR47	-0.709214	8.14828	-8.43296	2.7237e-15	6.72624e-14	24.1429	-0.815317	-0.603111	DOWN
DENND1C	0.614035	6.55538	8.43246	2.73273e-15	6.73842e-14	24.1397	0.514641	0.71343	UP
RAPH1	-0.817842	8.25613	-8.42902	2.796e-15	6.87382e-14	24.1172	-0.952412	-0.683272	DOWN
SLC2A3	1.05696	7.25498	8.41543	3.06046e-15	7.47925e-14	24.0288	0.90422	1.2097	UP
CMTM7	0.57663	7.78175	8.41193	3.13253e-15	7.6214e-14	24.006	0.471945	0.681315	UP
AHNAK2	-0.753911	10.289	-8.41005	3.17182e-15	7.70414e-14	23.9938	-0.899922	-0.6079	DOWN
HPGD	-0.944417	8.53353	-8.40986	3.1759e-15	7.70414e-14	23.9925	-1.02532	-0.863514	DOWN
SFRP4	1.30816	7.45272	8.40526	3.27432e-15	7.90788e-14	23.9626	1.20447	1.41185	UP
GIMAP4	0.553644	7.57279	8.4023	3.3395e-15	8.05349e-14	23.9433	0.476775	0.630514	UP
FOLR2	0.528362	7.49097	8.40137	3.36006e-15	8.09121e-14	23.9373	0.387512	0.669212	UP
KDM3A	-0.623001	8.6298	-8.39774	3.44195e-15	8.27627e-14	23.9137	-0.749844	-0.496158	DOWN
SLC35F5	-0.598096	8.88056	-8.39686	3.46223e-15	8.30077e-14	23.908	-0.6892	-0.506992	DOWN
ATL2	-0.638793	9.11522	-8.38568	3.72892e-15	8.91417e-14	23.8353	-0.765066	-0.51252	DOWN
TDP2	-0.515894	8.97076	-8.38318	3.79129e-15	9.05013e-14	23.8191	-0.635083	-0.396705	DOWN
NCF1	0.709163	6.0041	8.37832	3.91538e-15	9.31767e-14	23.7876	0.559796	0.85853	UP
FRMD4B	-0.627873	8.44569	-8.37813	3.92037e-15	9.31767e-14	23.7863	-0.713066	-0.542681	DOWN
RASAL2	-0.683292	8.45244	-8.37734	3.94082e-15	9.35276e-14	23.7812	-0.907998	-0.458585	DOWN
TPPP	-0.738205	6.46423	-8.37688	3.95294e-15	9.35454e-14	23.7782	-0.834077	-0.642333	DOWN
IL2RB	0.561542	6.9589	8.37118	4.10515e-15	9.68685e-14	23.7412	0.460095	0.662988	UP
FCGRT	0.504519	7.8009	8.36939	4.15423e-15	9.78862e-14	23.7296	0.402912	0.606125	UP
TGM5	-0.630518	7.99478	-8.36265	4.34398e-15	1.01774e-13	23.6859	-0.764985	-0.49605	DOWN
NT5C1B-RDH14	-0.513195	7.3643	-8.36229	4.3543e-15	1.01871e-13	23.6835	-0.656766	-0.369624	DOWN
ABHD5	-0.621199	7.97538	-8.36199	4.36277e-15	1.01924e-13	23.6816	-0.81676	-0.425638	DOWN
DNAJB9	0.865363	9.80972	8.36004	4.41961e-15	1.03105e-13	23.669	0.768998	0.961729	UP
BBOX1	-0.859771	8.49234	-8.35564	4.55012e-15	1.057e-13	23.6405	-0.986986	-0.732557	DOWN
SEL1L	0.896983	9.34007	8.35527	4.56149e-15	1.05815e-13	23.638	0.76816	1.02581	UP
KLF2	0.68841	8.80159	8.35358	4.61272e-15	1.06702e-13	23.6271	0.551693	0.825127	UP
PANX1	-0.641997	7.87631	-8.3512	4.68594e-15	1.07941e-13	23.6117	-0.759952	-0.524043	DOWN
MIOS	-0.512117	8.2113	-8.34749	4.80251e-15	1.10471e-13	23.5876	-0.593844	-0.430391	DOWN
CTNNAL1	-0.569923	7.80736	-8.34288	4.95117e-15	1.13732e-13	23.5578	-0.78008	-0.359765	DOWN
TLR9	0.534824	5.78744	8.34012	5.04252e-15	1.15669e-13	23.5399	0.405547	0.664101	UP
SLC17A9	0.633818	7.56159	8.33954	5.06189e-15	1.15951e-13	23.5361	0.492566	0.77507	UP
XDH	1.03464	8.26812	8.33708	5.14478e-15	1.17595e-13	23.5202	0.782431	1.28685	UP
SOCS3	1.1295	8.31995	8.33699	5.14796e-15	1.17595e-13	23.5196	1.04633	1.21267	UP
HSPB8	-0.667095	9.52888	-8.33573	5.19108e-15	1.18416e-13	23.5115	-0.79985	-0.53434	DOWN
KLK7	-0.729367	10.4339	-8.33347	5.26907e-15	1.20028e-13	23.4969	-0.880205	-0.578528	DOWN
AFG3L2	-0.669751	8.88403	-8.33134	5.34392e-15	1.21397e-13	23.4831	-0.765098	-0.574404	DOWN
PTPN22	0.52491	5.25458	8.33088	5.3602e-15	1.21599e-13	23.4801	0.429639	0.620181	UP
PTPRCAP	0.620234	6.93058	8.33032	5.37988e-15	1.21877e-13	23.4765	0.530986	0.709482	UP
CHN1	0.582908	8.27545	8.32477	5.58114e-15	1.26263e-13	23.4405	0.484243	0.681574	UP
MPP7	-0.853832	8.2533	-8.32032	5.74766e-15	1.29851e-13	23.4118	-0.958456	-0.749209	DOWN
FBXO3	-0.633873	8.31371	-8.31416	5.98609e-15	1.35052e-13	23.372	-0.727958	-0.539787	DOWN
FAM89A	-0.618156	7.69597	-8.30816	6.22813e-15	1.39937e-13	23.3332	-0.689758	-0.546555	DOWN
TUBA4A	-0.592949	10.993	-8.30738	6.26026e-15	1.40276e-13	23.3281	-0.695987	-0.48991	DOWN
ACAP1	0.716861	6.08876	8.30402	6.40077e-15	1.43229e-13	23.3064	0.602532	0.83119	UP
ETS1	0.556425	8.46422	8.30003	6.57116e-15	1.46692e-13	23.2807	0.373741	0.73911	UP
HID1	0.59731	6.52556	8.29719	6.69578e-15	1.49222e-13	23.2623	0.497575	0.697045	UP
DIP2B	-0.609142	8.69522	-8.29503	6.79144e-15	1.51149e-13	23.2484	-0.688148	-0.530135	DOWN
CALCRL	0.611087	7.09442	8.29278	6.89325e-15	1.53207e-13	23.2339	0.524408	0.697766	UP
FABP4	1.37741	7.2452	8.2863	7.19422e-15	1.59251e-13	23.192	1.23765	1.51718	UP
RASSF4	0.771658	6.61811	8.28509	7.25165e-15	1.60244e-13	23.1843	0.646203	0.897114	UP
CD3D	0.568623	7.52117	8.28494	7.25857e-15	1.60244e-13	23.1833	0.462683	0.674563	UP
WFDC1	0.555845	6.74682	8.28229	7.38688e-15	1.62858e-13	23.1662	0.443461	0.668228	UP
SCNN1G	-0.617192	5.49782	-8.28193	7.40432e-15	1.63024e-13	23.1639	-0.796196	-0.438188	DOWN
PPP2R3A	-0.613759	7.98338	-8.27526	7.73693e-15	1.70119e-13	23.1209	-0.700728	-0.526789	DOWN
MICB	0.756431	6.0075	8.27357	7.82354e-15	1.71794e-13	23.11	0.681095	0.831767	UP
TXNDC15	0.766216	9.10546	8.27241	7.88336e-15	1.72877e-13	23.1025	0.66126	0.871172	UP
DAPL1	-0.892985	10.1015	-8.26805	8.11311e-15	1.77442e-13	23.0744	-1.05032	-0.735654	DOWN
IL18	-0.740087	8.2262	-8.26477	8.29005e-15	1.81071e-13	23.0533	-0.823809	-0.656365	DOWN
MAST1	0.655428	6.91881	8.26255	8.41187e-15	1.83488e-13	23.039	0.554977	0.755879	UP
ODAM	1.447	10.976	8.25604	8.78045e-15	1.90882e-13	22.997	1.32437	1.56963	UP
PIR	-0.801644	7.46397	-8.25595	8.78564e-15	1.90882e-13	22.9964	-0.930901	-0.672387	DOWN
USP53	-0.681593	7.1177	-8.24527	9.42477e-15	2.03691e-13	22.9277	-0.756946	-0.60624	DOWN
DEPTOR	-0.544001	7.43345	-8.24477	9.45583e-15	2.04095e-13	22.9245	-0.706728	-0.381274	DOWN
SLC39A8	0.93099	7.54916	8.24353	9.5331e-15	2.05493e-13	22.9165	0.809254	1.05273	UP
WFS1	0.547979	6.97193	8.2394	9.79553e-15	2.10598e-13	22.89	0.367342	0.728615	UP
WIPF1	0.776789	8.21602	8.23612	1.00089e-14	2.14623e-13	22.8689	0.677121	0.876457	UP
OLFML2B	0.785449	7.65068	8.23146	1.03201e-14	2.20148e-13	22.8389	0.661715	0.909183	UP
GRHL1	-0.580634	10.608	-8.22883	1.04996e-14	2.23399e-13	22.822	-0.697448	-0.46382	DOWN
SOCS6	-0.79622	7.34444	-8.22314	1.08989e-14	2.31296e-13	22.7855	-0.979776	-0.612664	DOWN
CDCA7L	-0.632549	7.27306	-8.21404	1.15701e-14	2.44466e-13	22.727	-0.748075	-0.517023	DOWN
NMU	-0.559184	9.94547	-8.21392	1.1579e-14	2.44466e-13	22.7263	-0.663825	-0.454542	DOWN
ZDHHC13	-0.656498	8.00228	-8.21304	1.16457e-14	2.45262e-13	22.7206	-0.736645	-0.576351	DOWN
CYFIP2	0.713757	6.64637	8.21303	1.16465e-14	2.45262e-13	22.7206	0.601214	0.826301	UP
MAP7	-0.66766	8.54843	-8.21124	1.17844e-14	2.47848e-13	22.7091	-0.776324	-0.558995	DOWN
RARB	0.559142	6.36648	8.19867	1.2797e-14	2.67775e-13	22.6284	0.381736	0.736548	UP
LCP1	0.639821	8.69261	8.18619	1.38866e-14	2.88739e-13	22.5484	0.542941	0.736701	UP
KRTDAP	-0.531268	12.6824	-8.17978	1.44818e-14	2.99978e-13	22.5074	-0.628348	-0.434187	DOWN
CHMP4C	-0.618833	8.03533	-8.17866	1.4588e-14	3.01419e-13	22.5002	-0.749139	-0.488526	DOWN
LCK	0.781755	6.6368	8.17421	1.50195e-14	3.0917e-13	22.4717	0.65202	0.911489	UP
DCHS1	0.504908	6.9523	8.17253	1.51853e-14	3.12191e-13	22.4609	0.31831	0.691507	UP
IL24	0.84834	5.68448	8.16331	1.61292e-14	3.29947e-13	22.4019	0.73173	0.96495	UP
GRAMD1A	0.589034	6.70316	8.16219	1.62476e-14	3.31956e-13	22.3948	0.40343	0.774637	UP
PLAC8	1.19729	8.46566	8.1602	1.64603e-14	3.35884e-13	22.3821	1.09526	1.29933	UP
ACER1	-0.513298	6.02265	-8.1524	1.73213e-14	3.52143e-13	22.3322	-0.628289	-0.398308	DOWN
RGS3	0.50281	7.66321	8.14866	1.77489e-14	3.60391e-13	22.3083	0.37658	0.629039	UP
KLRB1	0.693315	6.13637	8.14517	1.8159e-14	3.6781e-13	22.286	0.557576	0.829055	UP
KCNN4	0.522827	6.86921	8.14217	1.85175e-14	3.74149e-13	22.2668	0.427502	0.618152	UP
DEGS1	-0.750876	9.68014	-8.14173	1.85707e-14	3.74763e-13	22.264	-0.87034	-0.631412	DOWN
CERCAM	0.614296	7.66916	8.1245	2.07802e-14	4.17305e-13	22.154	0.38752	0.841072	UP
WNK1	-0.581262	10.5384	-8.12182	2.11462e-14	4.24136e-13	22.137	-0.793977	-0.368547	DOWN
MEGF9	-0.687205	8.2881	-8.11583	2.19888e-14	4.39963e-13	22.0987	-0.797259	-0.57715	DOWN
CTSS	0.852158	8.44176	8.11485	2.21294e-14	4.42238e-13	22.0925	0.794306	0.910009	UP
ELOVL7	-0.616095	8.25265	-8.11276	2.24322e-14	4.47747e-13	22.0792	-0.737312	-0.494879	DOWN
SLC2A14	0.69017	7.36155	8.10582	2.34698e-14	4.66758e-13	22.035	0.58101	0.79933	UP
MAPK13	-0.531915	9.36414	-8.10279	2.39377e-14	4.74914e-13	22.0156	-0.653816	-0.410014	DOWN
CFB	0.719516	7.16619	8.10046	2.43035e-14	4.81011e-13	22.0008	0.565303	0.873729	UP
SERPINB5	-0.566281	11.3511	-8.09778	2.47309e-14	4.87709e-13	21.9838	-0.674038	-0.458524	DOWN
TLR10	0.709477	5.92293	8.09548	2.51045e-14	4.94181e-13	21.9691	0.543183	0.875771	UP
IRX4	-0.585924	6.44566	-8.08892	2.61985e-14	5.13572e-13	21.9274	-0.854384	-0.317463	DOWN
ANKRD22	-0.680918	9.03335	-8.08488	2.6897e-14	5.2601e-13	21.9016	-0.821183	-0.540654	DOWN
CAMSAP1	-0.526623	7.95457	-8.08444	2.69735e-14	5.2688e-13	21.8988	-0.661696	-0.39155	DOWN
PANK3	-0.574478	9.19416	-8.08153	2.74889e-14	5.36264e-13	21.8803	-0.663569	-0.485387	DOWN
GRTP1	-0.651739	7.13141	-8.08136	2.75191e-14	5.36264e-13	21.8793	-0.749092	-0.554386	DOWN
TNS3	0.607473	9.02121	8.0766	2.83837e-14	5.51805e-13	21.849	0.502285	0.712661	UP
HSPA2	-0.595772	8.95412	-8.06888	2.98447e-14	5.78839e-13	21.7999	-0.707185	-0.484358	DOWN
BAMBI	-0.819049	7.1621	-8.06831	2.99556e-14	5.79623e-13	21.7963	-0.920531	-0.717567	DOWN
CDHR1	-0.778715	6.97398	-8.06401	3.08024e-14	5.95308e-13	21.769	-0.968493	-0.588936	DOWN
LYN	0.731854	8.03514	8.06074	3.14648e-14	6.06684e-13	21.7482	0.629088	0.834619	UP
VAV3	-0.842436	8.77878	-8.06032	3.15508e-14	6.07631e-13	21.7455	-1.05465	-0.630223	DOWN
OLFM1	0.613081	7.50659	8.05877	3.18687e-14	6.12317e-13	21.7357	0.469672	0.75649	UP
ISCA1	-0.501999	8.24753	-8.05828	3.19699e-14	6.13546e-13	21.7326	-0.60452	-0.399478	DOWN
ISOC1	-0.537002	8.4149	-8.05397	3.28773e-14	6.30225e-13	21.7052	-0.663039	-0.410964	DOWN
FZD10	-0.807519	8.0674	-8.05064	3.35961e-14	6.42505e-13	21.6841	-0.926345	-0.688694	DOWN
TEK	0.601588	6.15172	8.04433	3.49985e-14	6.66228e-13	21.6441	0.516837	0.68634	UP
PRIMA1	-0.56375	7.07578	-8.04391	3.50939e-14	6.67271e-13	21.6414	-0.75068	-0.37682	DOWN
RCAN3	-0.600037	8.34337	-8.04311	3.5277e-14	6.69978e-13	21.6363	-0.711579	-0.488496	DOWN
GALNT5	0.530816	7.83876	8.04228	3.54669e-14	6.72317e-13	21.6311	0.363654	0.697979	UP
HDAC9	0.605	5.8134	8.04201	3.55294e-14	6.72443e-13	21.6294	0.533132	0.676867	UP
CXCL13	1.27579	10.2396	8.03778	3.65178e-14	6.90355e-13	21.6025	1.08828	1.46329	UP
COL4A6	-0.500237	4.99114	-8.03556	3.70463e-14	6.98679e-13	21.5885	-0.644214	-0.35626	DOWN
SOX2	-0.813114	8.02774	-8.0311	3.81315e-14	7.17562e-13	21.5602	-0.914258	-0.711971	DOWN
NT5C3A	-0.503702	8.90657	-8.02469	3.97499e-14	7.4648e-13	21.5196	-0.58649	-0.420915	DOWN
CMAS	-0.661481	7.09323	-8.02465	3.9759e-14	7.4648e-13	21.5193	-0.803452	-0.519511	DOWN
CFH	0.619145	9.95472	8.02025	4.09072e-14	7.65416e-13	21.4915	0.444004	0.794285	UP
RFC5	-0.89011	7.49603	-8.01732	4.16905e-14	7.78302e-13	21.4729	-1.05186	-0.728355	DOWN
ENO2	0.693892	5.52388	8.01552	4.21799e-14	7.85655e-13	21.4615	0.609346	0.778439	UP
CXCL12	0.817653	10.5168	8.01215	4.31092e-14	8.00244e-13	21.4402	0.688272	0.947034	UP
BLM	0.502073	6.59402	8.01041	4.3597e-14	8.08387e-13	21.4292	0.397667	0.606479	UP
FMNL1	0.564186	6.0863	8.00371	4.55281e-14	8.41349e-13	21.3868	0.413802	0.71457	UP
NOD2	-0.515896	7.26159	-7.99523	4.80936e-14	8.86766e-13	21.3332	-0.595349	-0.436442	DOWN
ABHD17B	-0.593933	7.94381	-7.99439	4.83572e-14	8.90629e-13	21.3279	-0.688383	-0.499483	DOWN
RWDD4	-0.501573	7.41658	-7.99366	4.85846e-14	8.93815e-13	21.3233	-0.582387	-0.420759	DOWN
SMAP2	0.671506	8.03224	7.99256	4.89308e-14	8.99178e-13	21.3163	0.54093	0.802081	UP
PDGFD	0.735386	7.35589	7.98324	5.19678e-14	9.52858e-13	21.2574	0.662775	0.807998	UP
SAMSN1	1.03452	7.14716	7.97592	5.44803e-14	9.93391e-13	21.2113	0.935035	1.134	UP
FAM3B	-0.782215	8.19424	-7.97513	5.47597e-14	9.97378e-13	21.2063	-0.904242	-0.660188	DOWN
ALDH2	-0.516418	9.83502	-7.96806	5.7314e-14	1.04159e-12	21.1617	-0.593965	-0.43887	DOWN
CD14	0.847654	8.36806	7.96165	5.97354e-14	1.08321e-12	21.1212	0.749265	0.946043	UP
CR2	0.642234	4.61836	7.9613	5.98686e-14	1.08443e-12	21.119	0.495085	0.789383	UP
PLA2G3	-0.528891	7.84283	-7.95387	6.28045e-14	1.13386e-12	21.0722	-0.649655	-0.408127	DOWN
CDC42EP3	0.617248	7.29056	7.94963	6.45454e-14	1.16401e-12	21.0455	0.534085	0.700411	UP
CDK19	-0.554542	7.81903	-7.94582	6.61473e-14	1.19159e-12	21.0215	-0.685503	-0.42358	DOWN
CA13	-0.561408	7.31708	-7.9451	6.64562e-14	1.19454e-12	21.017	-0.660106	-0.462709	DOWN
COTL1	0.625948	7.97323	7.94306	6.73323e-14	1.20897e-12	21.0042	0.529813	0.722083	UP
SEC11C	0.868687	9.34274	7.93622	7.03656e-14	1.26068e-12	20.9611	0.747704	0.98967	UP
KLF3	-0.653133	9.65433	-7.93578	7.05627e-14	1.26283e-12	20.9583	-0.730408	-0.575858	DOWN
KLHDC7B	0.548029	6.11604	7.93544	7.07198e-14	1.26427e-12	20.9562	0.386893	0.709164	UP
TTL	-0.509336	7.59184	-7.93217	7.22247e-14	1.28698e-12	20.9356	-0.602928	-0.415745	DOWN
SAA2-SAA4	0.521404	5.63674	7.93189	7.23532e-14	1.28787e-12	20.9338	0.381206	0.661602	UP
AQP9	0.743262	6.52538	7.93157	7.25034e-14	1.28915e-12	20.9318	0.640821	0.845703	UP
XK	-0.760109	5.86588	-7.92795	7.42088e-14	1.31663e-12	20.9091	-0.920829	-0.599389	DOWN
MPEG1	0.672195	7.89222	7.92322	7.65028e-14	1.35586e-12	20.8793	0.558199	0.78619	UP
ZNF770	-0.558726	9.58428	-7.91791	7.91582e-14	1.39991e-12	20.8459	-0.646992	-0.470461	DOWN
AMACR	-0.573271	6.11479	-7.9155	8.03937e-14	1.41567e-12	20.8308	-0.648173	-0.49837	DOWN
TAGLN	1.02952	8.23091	7.9151	8.05999e-14	1.41778e-12	20.8283	0.915047	1.14399	UP
GABBR1	0.927075	7.82784	7.90994	8.33176e-14	1.46246e-12	20.7959	0.792996	1.06115	UP
ERBB3	-0.578273	9.34479	-7.90316	8.70238e-14	1.52426e-12	20.7533	-0.6627	-0.493846	DOWN
NCF2	0.666261	6.54989	7.89294	9.29257e-14	1.62245e-12	20.6892	0.550066	0.782456	UP
ARF6	-0.51452	10.5143	-7.88714	9.64425e-14	1.67496e-12	20.6528	-0.587091	-0.44195	DOWN
AP1AR	-0.632656	6.62926	-7.88695	9.65659e-14	1.67534e-12	20.6516	-0.861891	-0.403421	DOWN
NAE1	-0.524473	9.02846	-7.88524	9.76254e-14	1.68838e-12	20.6409	-0.646555	-0.40239	DOWN
BANK1	0.744365	6.17529	7.88111	1.00249e-13	1.72648e-12	20.615	0.62803	0.860701	UP
NXT2	-0.575975	7.46982	-7.87849	1.01946e-13	1.75387e-12	20.5986	-0.676705	-0.475245	DOWN
PHOSPHO2	-0.521398	5.41102	-7.87828	1.02081e-13	1.75436e-12	20.5973	-0.621088	-0.421708	DOWN
CCDC88A	0.605808	6.36719	7.8762	1.03452e-13	1.77607e-12	20.5843	0.362711	0.848906	UP
SLC7A11	0.7602	8.70915	7.87579	1.03723e-13	1.77696e-12	20.5817	0.666913	0.853487	UP
CALML5	-1.277	7.5877	-7.8757	1.03781e-13	1.77696e-12	20.5812	-1.36944	-1.18457	DOWN
TMEM156	0.654705	4.90288	7.87563	1.03828e-13	1.77696e-12	20.5807	0.535072	0.774338	UP
SLC38A10	0.559357	7.84505	7.87542	1.03967e-13	1.77749e-12	20.5794	0.402113	0.716602	UP
OGFRL1	-0.58016	9.15435	-7.87316	1.05488e-13	1.79976e-12	20.5652	-0.71508	-0.445241	DOWN
RPS6KA5	-0.5889	8.47412	-7.87217	1.06158e-13	1.80931e-12	20.559	-0.691942	-0.485857	DOWN
ATXN3	-0.57291	6.49257	-7.87199	1.06278e-13	1.80948e-12	20.5579	-0.67021	-0.475609	DOWN
FAIM	-0.525875	6.9976	-7.87071	1.07151e-13	1.82246e-12	20.5499	-0.610453	-0.441297	DOWN
TET2	-0.536446	7.99505	-7.86784	1.09142e-13	1.8544e-12	20.5319	-0.649251	-0.423641	DOWN
PANK1	-0.750821	6.19498	-7.86229	1.13088e-13	1.91947e-12	20.4972	-0.890005	-0.611636	DOWN
AMPD1	0.831001	5.6975	7.8571	1.16906e-13	1.98018e-12	20.4647	0.73876	0.923243	UP
CYP11A1	0.510672	5.89067	7.85571	1.17952e-13	1.99173e-12	20.456	0.366068	0.655276	UP
MN1	-0.606864	7.68414	-7.84772	1.2414e-13	2.0898e-12	20.406	-0.739035	-0.474693	DOWN
TPPP3	-0.956202	7.31258	-7.84437	1.26828e-13	2.13068e-12	20.3851	-1.0692	-0.843209	DOWN
ZNF681	-0.559744	4.81996	-7.84295	1.27978e-13	2.14781e-12	20.3763	-0.68097	-0.438518	DOWN
ROBO2	-0.542831	5.62148	-7.83328	1.36135e-13	2.28006e-12	20.3159	-0.670877	-0.414784	DOWN
IGFBP5	0.619919	10.6659	7.83243	1.36878e-13	2.29016e-12	20.3106	0.49178	0.748058	UP
KRT19	1.19648	10.1316	7.83077	1.38339e-13	2.31225e-12	20.3002	1.07534	1.31762	UP
LYVE1	0.507581	5.68486	7.82632	1.4233e-13	2.37413e-12	20.2724	0.356857	0.658305	UP
FAM177A1	-0.514793	8.18279	-7.82366	1.44762e-13	2.40983e-12	20.2558	-0.580134	-0.449451	DOWN
GBP6	-0.630273	9.88766	-7.82225	1.46071e-13	2.42915e-12	20.247	-0.730139	-0.530407	DOWN
NHLH2	-0.632475	4.9097	-7.81993	1.48252e-13	2.46044e-12	20.2325	-0.759423	-0.505526	DOWN
G0S2	0.883726	7.97593	7.80996	1.57986e-13	2.61936e-12	20.1704	0.777983	0.98947	UP
TBXAS1	0.528589	5.79369	7.80916	1.58789e-13	2.63001e-12	20.1654	0.383652	0.673527	UP
C1orf21	-0.523423	8.05283	-7.80881	1.59144e-13	2.63324e-12	20.1632	-0.6301	-0.416745	DOWN
PTGDS	0.905543	9.69483	7.80216	1.66039e-13	2.74181e-12	20.1218	0.808428	1.00266	UP
NIPSNAP3A	-0.669617	7.92738	-7.80099	1.67287e-13	2.75964e-12	20.1145	-0.803272	-0.535962	DOWN
CSF1R	0.545711	8.03716	7.79736	1.71195e-13	2.81343e-12	20.0919	0.463477	0.627946	UP
DUSP5	0.878367	8.83249	7.79733	1.71232e-13	2.81343e-12	20.0917	0.678626	1.07811	UP
ABLIM1	-0.712098	11.0504	-7.79535	1.73405e-13	2.84346e-12	20.0794	-0.815144	-0.609052	DOWN
ARSA	0.581211	6.80192	7.79348	1.75477e-13	2.87456e-12	20.0678	0.425674	0.736748	UP
EPB41L5	-0.554073	7.33977	-7.79197	1.77172e-13	2.89661e-12	20.0584	-0.649661	-0.458485	DOWN
PAQR3	-0.683445	7.09252	-7.79166	1.77527e-13	2.89661e-12	20.0564	-0.875611	-0.491278	DOWN
SYNE1	0.574711	6.76222	7.78932	1.8019e-13	2.93425e-12	20.0418	0.490239	0.659183	UP
FDCSP	0.616673	13.4614	7.78831	1.81353e-13	2.95025e-12	20.0356	0.472251	0.761095	UP
RRP15	-0.598568	7.00244	-7.78386	1.86559e-13	3.02896e-12	20.0079	-0.695731	-0.501405	DOWN
EMCN	0.548585	7.06239	7.78368	1.86781e-13	3.02958e-12	20.0067	0.368234	0.728936	UP
CBFA2T3	0.507952	5.5993	7.78061	1.90462e-13	3.08017e-12	19.9877	0.390075	0.625829	UP
CXCL8	1.3634	8.96673	7.78029	1.90848e-13	3.08337e-12	19.9857	1.27328	1.45353	UP
VSNL1	-0.508813	10.2427	-7.77894	1.92492e-13	3.10689e-12	19.9773	-0.611445	-0.40618	DOWN
AKIP1	-0.519777	8.75143	-7.77743	1.94347e-13	3.13375e-12	19.9679	-0.693678	-0.345875	DOWN
HBB	0.99851	12.5539	7.77629	1.95772e-13	3.15364e-12	19.9608	0.893785	1.10323	UP
TSC22D3	0.669016	9.57042	7.77586	1.96304e-13	3.15912e-12	19.9581	0.483293	0.854739	UP
C1QA	0.752412	7.57862	7.77443	1.98101e-13	3.18491e-12	19.9492	0.651058	0.853765	UP
MAML3	-0.668856	7.02139	-7.77261	2.00402e-13	3.21876e-12	19.9379	-0.767754	-0.569959	DOWN
GPR65	0.637313	5.854	7.7691	2.04926e-13	3.285e-12	19.9161	0.558044	0.716582	UP
ZNF430	-0.590951	8.09165	-7.76876	2.05366e-13	3.28886e-12	19.914	-0.666619	-0.515282	DOWN
IFFO2	-0.722755	9.40545	-7.76645	2.08402e-13	3.33423e-12	19.8997	-0.825102	-0.620408	DOWN
ABCB10	-0.614414	7.09699	-7.76258	2.13599e-13	3.40743e-12	19.8756	-0.688927	-0.539901	DOWN
RNF141	-0.535317	9.38361	-7.74848	2.33604e-13	3.71575e-12	19.7881	-0.662962	-0.407671	DOWN
KLK11	-0.52928	10.3037	-7.74633	2.36807e-13	3.75943e-12	19.7748	-0.663133	-0.395428	DOWN
KMO	0.596446	5.04899	7.74543	2.38167e-13	3.77738e-12	19.7692	0.415869	0.777023	UP
B3GNT5	-0.644342	9.00212	-7.7437	2.40802e-13	3.81181e-12	19.7585	-0.75739	-0.531293	DOWN
ICAM1	0.697793	7.52708	7.73245	2.58607e-13	4.08188e-12	19.6888	0.535865	0.859722	UP
SLC2A10	0.655324	7.08665	7.7211	2.77895e-13	4.37371e-12	19.6185	0.547476	0.763172	UP
PRKCB	0.830431	6.94353	7.71568	2.87598e-13	4.50917e-12	19.585	0.716686	0.944176	UP
KLF8	-0.652826	6.82798	-7.70963	2.9882e-13	4.67176e-12	19.5476	-0.856693	-0.448959	DOWN
IFT57	-0.570218	8.0058	-7.7085	3.00963e-13	4.7008e-12	19.5406	-0.695282	-0.445155	DOWN
FETUB	-0.582242	4.18178	-7.70658	3.04645e-13	4.75379e-12	19.5287	-0.714951	-0.449534	DOWN
GNAI1	-0.637694	8.29563	-7.7062	3.05385e-13	4.76082e-12	19.5263	-0.734953	-0.540434	DOWN
NEU1	0.621649	8.0689	7.70431	3.09055e-13	4.79637e-12	19.5146	0.405609	0.837689	UP
SERPINB9	0.714012	8.03718	7.70417	3.09331e-13	4.79637e-12	19.5138	0.610786	0.817239	UP
RNASET2	0.580537	9.71917	7.69431	3.29232e-13	5.08916e-12	19.4529	0.437806	0.723268	UP
IL17RD	-0.691715	6.39632	-7.69229	3.33453e-13	5.14958e-12	19.4404	-0.797829	-0.585601	DOWN
ARID3A	0.52201	6.02281	7.68785	3.42937e-13	5.28116e-12	19.413	0.382994	0.661027	UP
PROK2	1.08812	4.59555	7.67862	3.63535e-13	5.53044e-12	19.356	0.952811	1.22343	UP
ENG	0.662427	8.30946	7.67517	3.71533e-13	5.6319e-12	19.3348	0.558164	0.766691	UP
SIPA1L2	-0.654478	8.19105	-7.6656	3.94663e-13	5.94416e-12	19.2758	-0.829206	-0.479749	DOWN
CDS1	-0.663167	9.36919	-7.66325	4.00563e-13	6.02751e-12	19.2613	-0.745162	-0.581172	DOWN
MAF	-0.685197	10.6894	-7.65453	4.23196e-13	6.35644e-12	19.2076	-0.805475	-0.56492	DOWN
ZNF658	-0.669925	5.05533	-7.64815	4.40552e-13	6.59304e-12	19.1683	-0.759927	-0.579923	DOWN
TNFSF13	0.505898	6.71197	7.64492	4.49592e-13	6.72222e-12	19.1485	0.313416	0.698379	UP
FRS2	-0.586576	6.37954	-7.63652	4.74007e-13	7.04612e-12	19.0968	-0.723255	-0.449898	DOWN
MAMDC2	-1.1693	5.88952	-7.6363	4.74682e-13	7.04612e-12	19.0954	-1.26307	-1.07552	DOWN
GALNT7	-0.618325	8.53714	-7.63486	4.78994e-13	7.09093e-12	19.0866	-0.744517	-0.492132	DOWN
AMMECR1	-0.60725	8.51771	-7.63358	4.82861e-13	7.14174e-12	19.0787	-0.710629	-0.503872	DOWN
UEVLD	-0.517076	7.41359	-7.63187	4.88093e-13	7.1997e-12	19.0682	-0.634741	-0.399411	DOWN
MPPED2	0.892968	5.05705	7.62379	5.13544e-13	7.55494e-12	19.0186	0.785015	1.00092	UP
CA12	-0.591185	9.55489	-7.62328	5.15202e-13	7.57241e-12	19.0154	-0.771962	-0.410409	DOWN
P2RY1	-0.56418	5.9268	-7.62278	5.16821e-13	7.58943e-12	19.0123	-0.698119	-0.43024	DOWN
SLC38A5	0.53168	7.51999	7.61997	5.26021e-13	7.71763e-12	18.9951	0.408824	0.654536	UP
SCD	-0.607946	9.91747	-7.61458	5.44152e-13	7.96234e-12	18.962	-0.757646	-0.458246	DOWN
MMP9	0.855756	7.87352	7.61096	5.56651e-13	8.13076e-12	18.9398	0.72808	0.983433	UP
IRX3	-0.517889	9.19188	-7.6064	5.72825e-13	8.34478e-12	18.9118	-0.613445	-0.422333	DOWN
RAMP2	0.523496	6.85667	7.60524	5.77012e-13	8.39091e-12	18.9047	0.3713	0.675691	UP
GNL2	-0.59059	7.80071	-7.60382	5.82181e-13	8.45113e-12	18.896	-0.76923	-0.41195	DOWN
NOL4L	0.504669	7.25319	7.59734	6.0634e-13	8.77858e-12	18.8563	0.418287	0.59105	UP
CCL18	1.05822	8.13991	7.59707	6.07374e-13	8.78582e-12	18.8546	0.940816	1.17562	UP
LY6G6C	-1.02273	8.22231	-7.59652	6.09481e-13	8.80082e-12	18.8513	-1.13694	-0.908514	DOWN
TMOD3	-0.504802	9.08841	-7.59375	6.20147e-13	8.93132e-12	18.8343	-0.638023	-0.371581	DOWN
DOCK9	-0.563696	9.32409	-7.59232	6.25744e-13	8.99616e-12	18.8255	-0.683752	-0.443641	DOWN
CHPF	0.541573	7.40881	7.59135	6.29576e-13	9.04335e-12	18.8196	0.392973	0.690173	UP
DDIT4	0.702288	9.79997	7.59072	6.32044e-13	9.07088e-12	18.8158	0.548316	0.85626	UP
LDB2	0.55177	7.39471	7.58936	6.37451e-13	9.13254e-12	18.8074	0.439631	0.663909	UP
LRRC1	-0.521226	8.2985	-7.58882	6.39629e-13	9.15577e-12	18.8041	-0.659984	-0.382469	DOWN
SH3RF2	-0.572753	8.92616	-7.56877	7.25238e-13	1.03048e-11	18.6814	-0.688405	-0.457101	DOWN
SHANK3	0.545718	7.32162	7.56863	7.25868e-13	1.03048e-11	18.6806	0.374801	0.716635	UP
HBD	0.678184	5.24912	7.5659	7.38378e-13	1.0469e-11	18.6639	0.569453	0.786916	UP
REEP1	-0.703767	6.39908	-7.56555	7.40008e-13	1.04831e-11	18.6617	-0.7894	-0.618134	DOWN
OIP5	-0.534753	5.26908	-7.55894	7.71232e-13	1.09067e-11	18.6214	-0.761113	-0.308394	DOWN
F13A1	0.535549	8.84397	7.55764	7.77541e-13	1.09864e-11	18.6134	0.359586	0.711512	UP
FAM110C	-0.674221	9.18817	-7.55452	7.92847e-13	1.11739e-11	18.5944	-0.778841	-0.5696	DOWN
PDGFC	-0.629251	8.12257	-7.55089	8.1105e-13	1.14109e-11	18.5722	-0.756856	-0.501645	DOWN
FLG2	-1.61039	5.40761	-7.55038	8.13677e-13	1.14381e-11	18.5691	-1.74257	-1.47821	DOWN
ELOVL6	-0.656055	7.03508	-7.54584	8.37103e-13	1.17573e-11	18.5414	-0.77856	-0.533551	DOWN
CHL1	-0.959357	7.72387	-7.54564	8.38145e-13	1.17619e-11	18.5401	-1.08433	-0.834381	DOWN
S1PR3	0.565227	6.41573	7.54337	8.50091e-13	1.19092e-11	18.5263	0.458842	0.671612	UP
RNF166	0.594978	5.78796	7.53168	9.14489e-13	1.27679e-11	18.455	0.413339	0.776617	UP
CFL2	0.541856	7.11813	7.52091	9.78041e-13	1.35975e-11	18.3894	0.413785	0.669926	UP
CENPU	-0.735167	8.30481	-7.51593	1.00889e-12	1.40146e-11	18.3591	-0.85485	-0.615484	DOWN
SERINC5	-0.503325	9.6258	-7.51445	1.01823e-12	1.41323e-11	18.3501	-0.60665	-0.399999	DOWN
HSD17B11	0.507671	7.44763	7.51203	1.0337e-12	1.42988e-11	18.3354	0.405937	0.609406	UP
MEIS1	-0.661108	7.5043	-7.50956	1.04972e-12	1.4496e-11	18.3204	-0.842937	-0.479279	DOWN
AGO4	-0.543203	7.2053	-7.50611	1.07257e-12	1.47743e-11	18.2993	-0.731278	-0.355128	DOWN
KCNE3	0.503908	5.9743	7.50531	1.0779e-12	1.48353e-11	18.2945	0.381242	0.626574	UP
PDZD2	-0.66601	8.17356	-7.49107	1.17785e-12	1.61704e-11	18.2079	-0.862227	-0.469792	DOWN
MAPK6	-0.530572	10.3363	-7.48893	1.19357e-12	1.63589e-11	18.195	-0.629539	-0.431605	DOWN
CD2	0.686906	7.27783	7.48579	1.21714e-12	1.66403e-11	18.1759	0.506688	0.867124	UP
ARG1	-1.44166	5.91157	-7.48128	1.2518e-12	1.70858e-11	18.1485	-1.55155	-1.33176	DOWN
SEMA6D	0.63625	6.77279	7.4804	1.25866e-12	1.71652e-11	18.1431	0.490203	0.782296	UP
HINT3	-0.765661	4.99752	-7.47837	1.27463e-12	1.73685e-11	18.1308	-0.849118	-0.682203	DOWN
IL20RA	-0.637402	5.69935	-7.46886	1.35222e-12	1.83953e-11	18.0731	-0.76631	-0.508493	DOWN
ZNF440	-0.522923	4.89644	-7.46693	1.36854e-12	1.85712e-11	18.0614	-0.608879	-0.436967	DOWN
CTH	0.822556	4.51172	7.46377	1.39562e-12	1.89232e-11	18.0423	0.660461	0.984651	UP
MMP12	1.34236	9.65915	7.45951	1.43297e-12	1.93657e-11	18.0165	1.19156	1.49315	UP
BOC	-0.704504	8.00951	-7.45716	1.45404e-12	1.96021e-11	18.0023	-0.799289	-0.60972	DOWN
EPDR1	0.646439	6.79872	7.45443	1.47894e-12	1.99051e-11	17.9857	0.541488	0.75139	UP
DNER	-0.869006	3.7226	-7.45099	1.5108e-12	2.02842e-11	17.9649	-1.00306	-0.734955	DOWN
LEO1	-0.552932	7.12196	-7.45038	1.51653e-12	2.03445e-11	17.9612	-0.651525	-0.454339	DOWN
NEMF	-0.589366	8.41661	-7.44454	1.57241e-12	2.10598e-11	17.9259	-0.701473	-0.47726	DOWN
PCSK6	-0.67695	5.59224	-7.44248	1.59259e-12	2.12781e-11	17.9134	-0.811018	-0.542882	DOWN
GRIP1	-0.621618	6.01713	-7.4405	1.61225e-12	2.15233e-11	17.9014	-0.952656	-0.29058	DOWN
MYCBP2	-0.501693	10.495	-7.43242	1.69505e-12	2.2519e-11	17.8526	-0.609183	-0.394203	DOWN
ZHX1	-0.658601	7.55386	-7.43116	1.70832e-12	2.26755e-11	17.8449	-0.756838	-0.560363	DOWN
SLAMF6	0.648627	6.65045	7.43051	1.71524e-12	2.27322e-11	17.841	0.553917	0.743338	UP
HEPH	0.534219	6.88576	7.42936	1.72743e-12	2.28568e-11	17.8341	0.417618	0.65082	UP
IL32	0.618346	7.119	7.42868	1.73474e-12	2.29351e-11	17.83	0.439221	0.797471	UP
PDK1	0.841802	9.0504	7.42409	1.78479e-12	2.35589e-11	17.8022	0.713112	0.970493	UP
LY6D	-0.599121	11.7897	-7.42315	1.79513e-12	2.36385e-11	17.7966	-0.69515	-0.503093	DOWN
IL1RL2	-0.512716	5.79755	-7.42298	1.79705e-12	2.36449e-11	17.7955	-0.675773	-0.349658	DOWN
PRMT3	-0.573552	7.07846	-7.41883	1.84376e-12	2.42207e-11	17.7705	-0.668554	-0.478549	DOWN
VCAN	0.793939	10.4341	7.41093	1.93605e-12	2.5352e-11	17.7228	0.63266	0.955218	UP
FIGNL1	-0.673524	6.83226	-7.4068	1.98612e-12	2.59458e-11	17.6979	-0.786154	-0.560894	DOWN
XCL1	0.522968	5.94113	7.40211	2.04456e-12	2.66537e-11	17.6696	0.4253	0.620637	UP
GTSF1	0.532418	5.19405	7.40206	2.04517e-12	2.66537e-11	17.6693	0.324177	0.740659	UP
ALOX12B	-0.935086	7.87349	-7.39688	2.11158e-12	2.74322e-11	17.6381	-1.00534	-0.864829	DOWN
HYOU1	0.586565	9.39601	7.38996	2.20375e-12	2.85395e-11	17.5964	0.483061	0.690069	UP
CLMP	0.69002	6.71851	7.38702	2.24413e-12	2.90166e-11	17.5787	0.600929	0.779112	UP
FNDC1	0.831628	5.92576	7.38471	2.27626e-12	2.9386e-11	17.5648	0.70533	0.957925	UP
TTC39B	-0.665591	5.75731	-7.38038	2.33797e-12	3.01589e-11	17.5387	-0.777665	-0.553518	DOWN
KCNA3	0.597931	4.97293	7.37977	2.34681e-12	3.02398e-11	17.535	0.450141	0.745721	UP
FAM20C	0.647902	7.97485	7.37754	2.37921e-12	3.06189e-11	17.5217	0.54967	0.746133	UP
PHF14	-0.513143	7.61653	-7.36332	2.59716e-12	3.31641e-11	17.4361	-0.660343	-0.365944	DOWN
HSPA13	0.858168	8.37425	7.36016	2.64808e-12	3.37881e-11	17.4172	0.748703	0.967634	UP
CDKN2B	-0.72751	8.44683	-7.35431	2.74515e-12	3.49455e-11	17.382	-0.842534	-0.612485	DOWN
MLIP	-0.59318	5.40437	-7.35099	2.80178e-12	3.56387e-11	17.3621	-0.755762	-0.430598	DOWN
MS4A1	1.30276	7.46873	7.34916	2.83356e-12	3.60152e-11	17.3511	1.09996	1.50555	UP
RNASE1	0.665107	9.32689	7.34597	2.8896e-12	3.66424e-11	17.332	0.556912	0.773302	UP
RAI14	0.528779	8.17278	7.33817	3.03163e-12	3.84139e-11	17.2852	0.342653	0.714905	UP
FAM135A	-0.50566	9.1886	-7.3356	3.07977e-12	3.89938e-11	17.2698	-0.632622	-0.378697	DOWN
IKZF1	0.544439	7.63465	7.33328	3.1241e-12	3.94943e-11	17.2559	0.435255	0.653623	UP
ARHGEF28	-0.537391	7.55684	-7.33222	3.14444e-12	3.97208e-11	17.2495	-0.706843	-0.36794	DOWN
IVL	-0.511752	11.7484	-7.33121	3.16399e-12	3.99066e-11	17.2435	-0.596226	-0.427278	DOWN
SIDT1	0.59832	5.07705	7.32435	3.30014e-12	4.14015e-11	17.2024	0.452229	0.744411	UP
ST8SIA4	0.844366	5.60435	7.32383	3.31054e-12	4.15004e-11	17.1993	0.703903	0.984828	UP
LONRF1	-0.661856	7.7652	-7.32328	3.32174e-12	4.1609e-11	17.196	-0.775643	-0.548068	DOWN
WDR20	-0.523312	6.62593	-7.31969	3.39581e-12	4.25045e-11	17.1745	-0.611227	-0.435396	DOWN
EDEM2	0.519346	6.95535	7.3149	3.49695e-12	4.37039e-11	17.1459	0.366611	0.672081	UP
TIAM1	-0.504671	9.52019	-7.31473	3.5006e-12	4.37163e-11	17.1449	-0.579382	-0.429961	DOWN
KLF12	0.540453	6.84843	7.31112	3.579e-12	4.4561e-11	17.1232	0.431612	0.649293	UP
ADH7	-0.95929	8.27095	-7.30827	3.64221e-12	4.52785e-11	17.1062	-1.08697	-0.831608	DOWN
SEC14L1	0.527391	9.29069	7.3076	3.65704e-12	4.54285e-11	17.1022	0.438568	0.616213	UP
PLVAP	0.673795	8.12179	7.30577	3.69832e-12	4.5803e-11	17.0913	0.505892	0.841697	UP
PPP2R2C	-0.646613	8.57087	-7.29542	3.94047e-12	4.86188e-11	17.0294	-0.783904	-0.509322	DOWN
ZNF165	-0.575942	4.86985	-7.29203	4.02315e-12	4.95646e-11	17.0091	-0.80271	-0.349175	DOWN
SDR9C7	-0.905011	7.36194	-7.28628	4.1671e-12	5.11846e-11	16.9748	-0.998969	-0.811052	DOWN
COL4A3	0.808778	5.2319	7.2772	4.40503e-12	5.39798e-11	16.9207	0.698185	0.91937	UP
LANCL3	-0.620029	4.81011	-7.27457	4.47651e-12	5.46587e-11	16.905	-0.731947	-0.508112	DOWN
ELF5	-0.924575	6.83237	-7.27372	4.49967e-12	5.49006e-11	16.8999	-1.04637	-0.802778	DOWN
CDK8	-0.54079	7.44574	-7.2695	4.61718e-12	5.61677e-11	16.8748	-0.647202	-0.434377	DOWN
LRRC57	-0.550559	6.55247	-7.26872	4.63939e-12	5.63962e-11	16.8701	-0.651052	-0.450067	DOWN
GRAMD1C	-0.853746	6.77677	-7.26575	4.72433e-12	5.73016e-11	16.8524	-0.989629	-0.717862	DOWN
EEA1	-0.600046	8.99348	-7.2648	4.75179e-12	5.75499e-11	16.8468	-0.711825	-0.488267	DOWN
SMPDL3A	-0.592573	8.93372	-7.25257	5.12012e-12	6.15575e-11	16.7739	-0.721278	-0.463869	DOWN
DUSP7	-0.50062	8.81742	-7.24879	5.23946e-12	6.29003e-11	16.7515	-0.652222	-0.349018	DOWN
AKR1B10	-0.600193	11.2553	-7.24762	5.27682e-12	6.33026e-11	16.7445	-0.759828	-0.440558	DOWN
SLC1A5	0.524427	7.59524	7.24478	5.36918e-12	6.43168e-11	16.7276	0.374602	0.674252	UP
COMMD2	-0.511444	7.28069	-7.24324	5.41963e-12	6.48738e-11	16.7185	-0.620338	-0.402551	DOWN
E2F5	0.611991	6.06578	7.23797	5.59669e-12	6.68473e-11	16.6871	0.519475	0.704507	UP
CEACAM1	0.735075	9.02445	7.23247	5.78729e-12	6.89737e-11	16.6545	0.641071	0.829079	UP
FZD5	-0.551096	6.07389	-7.22897	5.91203e-12	7.04092e-11	16.6337	-0.668987	-0.433205	DOWN
1	0.962646	7.00887	7.22749	5.96546e-12	7.09942e-11	16.6249	0.84114	1.08415	UP
AKNA	0.585596	6.83793	7.22661	5.99737e-12	7.13223e-11	16.6197	0.441843	0.729349	UP
RGCC	0.672283	8.57845	7.21792	6.32324e-12	7.49444e-11	16.5681	0.544442	0.800123	UP
CLIP4	-0.676261	8.42529	-7.2175	6.33942e-12	7.50644e-11	16.5656	-0.770622	-0.5819	DOWN
TRAM2	0.655527	8.56752	7.2138	6.48356e-12	7.66057e-11	16.5437	0.369755	0.941299	UP
ZBTB38	0.620375	8.63961	7.20875	6.68577e-12	7.87871e-11	16.5137	0.460268	0.780481	UP
CHML	-0.595134	6.52322	-7.2046	6.85644e-12	8.06637e-11	16.4891	-0.77318	-0.417087	DOWN
SETD6	-0.521231	6.63662	-7.2021	6.96118e-12	8.17206e-11	16.4744	-0.647721	-0.394741	DOWN
MYL9	0.811801	7.56189	7.20184	6.97252e-12	8.17953e-11	16.4728	0.631637	0.991964	UP
PTPRC	0.805173	8.18498	7.19505	7.26584e-12	8.47056e-11	16.4326	0.68174	0.928606	UP
PARM1	0.881495	6.75046	7.19502	7.26695e-12	8.47056e-11	16.4324	0.657922	1.10507	UP
KYNU	0.759251	8.81645	7.18501	7.7223e-12	8.95688e-11	16.3732	0.634575	0.883927	UP
TNFRSF1B	0.551474	6.97098	7.18431	7.75488e-12	8.98833e-11	16.3691	0.412156	0.690793	UP
CXCL14	-0.761718	11.1188	-7.18255	7.83843e-12	9.07239e-11	16.3586	-0.872478	-0.650957	DOWN
TCEA3	-0.554262	6.98061	-7.17424	8.24334e-12	9.50758e-11	16.3095	-0.712644	-0.39588	DOWN
SERPINB7	-0.705946	5.91459	-7.16599	8.66565e-12	9.95974e-11	16.2608	-0.840089	-0.571803	DOWN
PKP3	-0.651344	9.62515	-7.16163	8.89738e-12	1.01976e-10	16.2351	-0.964578	-0.33811	DOWN
PPIG	-0.504659	8.47351	-7.16051	8.95771e-12	1.02524e-10	16.2285	-0.728227	-0.281091	DOWN
CEP76	-0.693711	6.9755	-7.15964	9.00533e-12	1.02885e-10	16.2233	-0.826365	-0.561057	DOWN
P2RY13	0.587934	5.24712	7.15959	9.00795e-12	1.02885e-10	16.223	0.406104	0.769765	UP
DNAJA4	-0.583661	7.87808	-7.15268	9.39227e-12	1.06755e-10	16.1823	-0.671117	-0.496206	DOWN
CEP128	0.885261	5.85857	7.1473	9.70306e-12	1.09984e-10	16.1506	0.756291	1.01423	UP
PPBP	1.07383	5.3611	7.1444	9.8748e-12	1.11776e-10	16.1335	0.969742	1.17791	UP
PAK1IP1	-0.501736	7.68425	-7.14063	1.01024e-11	1.14116e-10	16.1112	-0.615071	-0.388401	DOWN
GDA	-0.952421	5.86431	-7.133	1.05785e-11	1.19086e-10	16.0664	-1.10502	-0.799819	DOWN
ATP11B	-0.559014	8.41468	-7.13044	1.0743e-11	1.20773e-10	16.0513	-0.686332	-0.431695	DOWN
TRIB1	0.737245	9.65086	7.13004	1.07693e-11	1.20985e-10	16.0489	0.581504	0.892986	UP
TUSC3	0.514255	8.77924	7.12896	1.08396e-11	1.21609e-10	16.0426	0.425631	0.602879	UP
RAP2A	-0.554113	8.90248	-7.12852	1.08687e-11	1.21852e-10	16.04	-0.683419	-0.424808	DOWN
ENPEP	0.880403	6.50236	7.12532	1.10804e-11	1.23972e-10	16.0212	0.684679	1.07613	UP
LIMCH1	-0.753177	6.82591	-7.12246	1.12736e-11	1.25962e-10	16.0043	-0.877784	-0.62857	DOWN
CCL5	0.645336	7.88984	7.11528	1.17724e-11	1.31357e-10	15.9621	0.517953	0.772719	UP
ITGB2	0.666386	7.59403	7.11308	1.19289e-11	1.32923e-10	15.9492	0.54759	0.785181	UP
SERPINB13	-0.523732	11.1219	-7.11204	1.20043e-11	1.33673e-10	15.9431	-0.637328	-0.410137	DOWN
BRD7	-0.502852	8.56616	-7.11007	1.21473e-11	1.35082e-10	15.9316	-0.620581	-0.385123	DOWN
GDF15	0.53186	5.62548	7.10159	1.27837e-11	1.41395e-10	15.8818	0.404575	0.659145	UP
TRERF1	-0.581079	7.13846	-7.10044	1.28727e-11	1.42284e-10	15.875	-0.70679	-0.455368	DOWN
SLC47A2	-0.785738	6.97424	-7.0997	1.29302e-11	1.42822e-10	15.8707	-0.953382	-0.618095	DOWN
CHI3L2	0.658883	6.3356	7.09938	1.29556e-11	1.43007e-10	15.8688	0.531758	0.786008	UP
CCPG1	0.630101	7.76396	7.08844	1.3837e-11	1.52225e-10	15.8046	0.530444	0.729758	UP
DOCK8	0.668276	7.16159	7.08806	1.38685e-11	1.52471e-10	15.8024	0.579107	0.757446	UP
HMGN5	-0.587791	5.80659	-7.08704	1.3954e-11	1.53308e-10	15.7964	-0.771075	-0.404506	DOWN
CHRNA9	-0.731137	4.90947	-7.08638	1.40093e-11	1.53812e-10	15.7925	-0.855657	-0.606617	DOWN
DLX3	-0.69938	6.95249	-7.0829	1.43055e-11	1.56751e-10	15.7722	-0.788503	-0.610257	DOWN
BCL11B	-0.634102	8.87376	-7.07835	1.47017e-11	1.60345e-10	15.7455	-0.734875	-0.53333	DOWN
IGF2	0.723337	9.2766	7.0768	1.48398e-11	1.61743e-10	15.7364	0.567011	0.879663	UP
MTPAP	-0.503397	8.32112	-7.07275	1.52045e-11	1.6539e-10	15.7128	-0.612112	-0.394682	DOWN
IMPA2	-0.706145	9.38025	-7.0698	1.54767e-11	1.68127e-10	15.6955	-0.851673	-0.560618	DOWN
TCIRG1	0.549643	7.47285	7.05375	1.70409e-11	1.83785e-10	15.6016	0.428425	0.670861	UP
WWTR1	-0.501447	9.36693	-7.05343	1.70735e-11	1.84016e-10	15.5998	-0.58663	-0.416263	DOWN
MPZL2	-0.507375	10.5864	-7.0504	1.73872e-11	1.87151e-10	15.582	-0.612671	-0.402079	DOWN
C1S	0.554988	10.8256	7.04914	1.75186e-11	1.88443e-10	15.5747	0.428395	0.68158	UP
TGM7	-0.644473	6.18756	-7.04538	1.79182e-11	1.92363e-10	15.5527	-0.774867	-0.514079	DOWN
MTHFD2L	-0.566488	6.40275	-7.04471	1.79897e-11	1.9288e-10	15.5488	-0.662828	-0.470149	DOWN
C1QC	0.702721	7.69733	7.04169	1.8318e-11	1.96144e-10	15.5312	0.616886	0.788555	UP
PCDHB14	-0.644674	5.30076	-7.04052	1.84469e-11	1.97128e-10	15.5244	-0.752943	-0.536405	DOWN
RUNX3	0.768073	7.38221	7.04042	1.84579e-11	1.97128e-10	15.5238	0.628056	0.90809	UP
TMC8	0.565752	6.77124	7.0372	1.88169e-11	2.00572e-10	15.505	0.490047	0.641456	UP
GPR160	0.741854	6.63998	7.03499	1.90675e-11	2.03111e-10	15.4921	0.612565	0.871144	UP
PAPLN	-0.613081	7.24654	-7.03267	1.93348e-11	2.05692e-10	15.4786	-0.771307	-0.454854	DOWN
KDELR3	0.508639	7.90973	7.02718	1.99795e-11	2.12276e-10	15.4466	0.292273	0.725005	UP
KRT10	-0.830564	11.7922	-7.02593	2.01298e-11	2.13597e-10	15.4393	-0.973146	-0.687982	DOWN
ALPL	0.676174	5.68961	7.02301	2.04848e-11	2.16944e-10	15.4223	0.578066	0.774282	UP
MYO1G	0.644883	7.08506	7.01769	2.11459e-11	2.23513e-10	15.3913	0.567506	0.722259	UP
ZNF367	-0.609549	5.627	-7.0162	2.13356e-11	2.25373e-10	15.3826	-0.752399	-0.4667	DOWN
POLR3G	-0.547674	6.08121	-7.01555	2.14186e-11	2.2596e-10	15.3788	-0.645654	-0.449694	DOWN
SHROOM3	-0.532215	7.35449	-7.01169	2.19177e-11	2.30598e-10	15.3564	-0.643617	-0.420813	DOWN
RGS2	0.806637	9.53634	7.00575	2.27091e-11	2.37744e-10	15.3218	0.670623	0.942652	UP
C19orf33	-0.548318	10.093	-7.00276	2.31187e-11	2.41725e-10	15.3044	-0.673215	-0.423421	DOWN
PDE4B	0.719887	7.4913	7.00111	2.33466e-11	2.43797e-10	15.2949	0.594307	0.845466	UP
VLDLR	-0.512471	8.45848	-6.99923	2.36107e-11	2.46399e-10	15.2839	-0.640677	-0.384264	DOWN
GPR37	-0.604956	4.15744	-6.997	2.39266e-11	2.49221e-10	15.271	-0.761292	-0.448621	DOWN
HLA-DMA	0.616826	8.64372	6.99537	2.41603e-11	2.51496e-10	15.2615	0.518432	0.715221	UP
UBR3	-0.568503	8.26818	-6.99347	2.44359e-11	2.53722e-10	15.2504	-0.688043	-0.448963	DOWN
TFPI	0.625655	7.68905	6.9903	2.49013e-11	2.58067e-10	15.2321	0.447335	0.803975	UP
HOMER1	-0.561742	7.56094	-6.98899	2.50975e-11	2.59936e-10	15.2244	-0.673375	-0.45011	DOWN
IRF8	0.523406	7.83014	6.98123	2.62846e-11	2.71376e-10	15.1794	0.377179	0.669633	UP
PKP1	-0.704505	11.0813	-6.97903	2.66321e-11	2.74791e-10	15.1666	-0.842584	-0.566427	DOWN
MAPT	-0.51357	6.81191	-6.97156	2.78429e-11	2.86386e-10	15.1233	-0.630396	-0.396744	DOWN
FCGR3A	1.08967	6.0696	6.97141	2.78675e-11	2.8646e-10	15.1224	0.902434	1.2769	UP
CRELD2	0.580619	9.33847	6.96903	2.82649e-11	2.90364e-10	15.1086	0.482059	0.679179	UP
NUDT12	-0.63152	5.78431	-6.96609	2.8764e-11	2.94755e-10	15.0916	-0.731101	-0.53194	DOWN
ITPR2	-0.618032	7.23764	-6.9622	2.94361e-11	3.01267e-10	15.0691	-0.788309	-0.447755	DOWN
ZNF711	-0.762494	5.21379	-6.95531	3.06665e-11	3.12886e-10	15.0292	-0.919747	-0.605241	DOWN
PTPRZ1	-0.669344	7.8484	-6.94834	3.1963e-11	3.25307e-10	14.9889	-0.79484	-0.543847	DOWN
PAG1	0.682469	7.62524	6.94485	3.26333e-11	3.31334e-10	14.9686	0.626838	0.7381	UP
NID2	0.577153	7.0396	6.94483	3.26358e-11	3.31334e-10	14.9686	0.441331	0.712974	UP
IRX5	-0.504687	6.21868	-6.94188	3.32126e-11	3.36566e-10	14.9515	-0.584684	-0.42469	DOWN
PLAGL1	-0.596735	8.0057	-6.9402	3.35456e-11	3.39732e-10	14.9418	-0.699812	-0.493658	DOWN
MSH2	-0.6369	6.55352	-6.93226	3.51625e-11	3.55451e-10	14.8959	-0.793542	-0.480257	DOWN
NUDCD2	-0.500232	7.85531	-6.92468	3.67802e-11	3.70865e-10	14.8521	-0.632408	-0.368056	DOWN
FICD	0.690581	7.21375	6.92298	3.71518e-11	3.73951e-10	14.8423	0.535881	0.84528	UP
A2ML1	-0.784028	10.3261	-6.92251	3.7256e-11	3.7477e-10	14.8396	-0.94208	-0.625976	DOWN
MSX2	-0.556232	5.49387	-6.92104	3.75804e-11	3.77341e-10	14.8312	-0.698372	-0.414093	DOWN
EVI2A	0.677844	7.17207	6.91935	3.79596e-11	3.80916e-10	14.8214	0.526626	0.829063	UP
LMO7	-0.653296	8.74441	-6.91899	3.80412e-11	3.81503e-10	14.8193	-0.818433	-0.488158	DOWN
ZNF431	-0.605389	7.64542	-6.91127	3.98186e-11	3.98598e-10	14.7748	-0.729055	-0.481722	DOWN
TMEM154	-0.5635	8.8577	-6.90546	4.12126e-11	4.11551e-10	14.7413	-0.665524	-0.461477	DOWN
GJA5	0.50072	4.77498	6.89771	4.31428e-11	4.29261e-10	14.6968	0.368891	0.63255	UP
WNT2	0.52269	5.33844	6.89486	4.38772e-11	4.36041e-10	14.6803	0.392832	0.652548	UP
PLA2G4C	0.606762	6.41738	6.89446	4.39802e-11	4.36801e-10	14.678	0.485874	0.72765	UP
DSC3	-0.625292	11.0359	-6.88937	4.53238e-11	4.4879e-10	14.6487	-0.752465	-0.498119	DOWN
MGP	0.750168	8.65548	6.8848	4.65614e-11	4.60491e-10	14.6225	0.664087	0.836249	UP
RASAL3	0.558326	6.7352	6.86772	5.14987e-11	5.05973e-10	14.5244	0.391768	0.724884	UP
PER2	-0.642855	9.07369	-6.86274	5.30325e-11	5.19182e-10	14.4958	-0.746302	-0.539409	DOWN
FXYD5	0.614701	8.77509	6.86222	5.3195e-11	5.20463e-10	14.4928	0.544075	0.685327	UP
FBN1	0.579126	9.28433	6.8611	5.35478e-11	5.23604e-10	14.4864	0.447455	0.710797	UP
ERI2	-0.526954	6.76824	-6.85935	5.41011e-11	5.27445e-10	14.4764	-0.613339	-0.440569	DOWN
CD207	-0.520791	5.93107	-6.85362	5.59578e-11	5.43293e-10	14.4435	-0.614943	-0.426638	DOWN
IGFBP3	-0.541193	9.87283	-6.85294	5.61827e-11	5.45155e-10	14.4396	-0.658635	-0.423752	DOWN
FNDC3A	0.63689	8.89765	6.85003	5.71535e-11	5.53594e-10	14.4229	0.523301	0.750478	UP
P2RX7	-0.679435	5.87658	-6.84988	5.72015e-11	5.53733e-10	14.4221	-0.877598	-0.481272	DOWN
DAB2	0.560064	9.08681	6.84795	5.78554e-11	5.59405e-10	14.4111	0.419519	0.70061	UP
CLCA4	0.869059	10.4981	6.84547	5.8708e-11	5.67315e-10	14.3968	0.737879	1.00024	UP
NRCAM	0.646775	7.75449	6.84293	5.95897e-11	5.7516e-10	14.3823	0.54711	0.74644	UP
STXBP3	-0.590249	8.40818	-6.8402	6.05531e-11	5.83431e-10	14.3667	-0.706942	-0.473556	DOWN
LYZ	0.597873	10.7968	6.83757	6.14982e-11	5.92191e-10	14.3516	0.486862	0.708883	UP
BCL2A1	0.868746	5.38364	6.82834	6.49252e-11	6.23002e-10	14.2988	0.790561	0.946932	UP
THAP2	-0.555515	5.30687	-6.82632	6.56992e-11	6.30061e-10	14.2873	-0.652882	-0.458147	DOWN
SLC16A7	-0.77314	7.19191	-6.8154	7.00447e-11	6.67067e-10	14.225	-0.890664	-0.655617	DOWN
HSPA4L	-0.566041	7.92825	-6.81479	7.02968e-11	6.69081e-10	14.2215	-0.726084	-0.405998	DOWN
USP38	-0.55592	7.96294	-6.81275	7.11455e-11	6.76767e-10	14.2098	-0.662351	-0.449489	DOWN
BCL11A	-0.610085	8.74499	-6.812	7.14555e-11	6.7928e-10	14.2055	-0.749712	-0.470457	DOWN
IL36RN	-0.603443	8.75915	-6.80957	7.24819e-11	6.87492e-10	14.1917	-0.727426	-0.479459	DOWN
SULF1	0.547514	7.11608	6.79355	7.96111e-11	7.4896e-10	14.1004	0.400428	0.694601	UP
CUX1	-0.540528	9.29495	-6.78961	8.14687e-11	7.65229e-10	14.0779	-0.641433	-0.439623	DOWN
GALNT12	-0.568655	6.80348	-6.78429	8.40432e-11	7.86715e-10	14.0476	-0.699366	-0.437944	DOWN
PF4	0.532734	6.23705	6.78082	8.57654e-11	8.0238e-10	14.0279	0.386059	0.67941	UP
SDF2L1	0.727166	8.02549	6.77603	8.82016e-11	8.22831e-10	14.0006	0.626972	0.827361	UP
SH3D19	-0.504019	8.51491	-6.77573	8.8355e-11	8.23328e-10	13.9989	-0.611653	-0.396385	DOWN
CCR1	0.570012	6.48815	6.7742	8.91484e-11	8.29781e-10	13.9902	0.42258	0.717443	UP
KRTCAP2	0.597527	9.87159	6.77102	9.08219e-11	8.43449e-10	13.9721	0.455655	0.7394	UP
GNLY	0.584486	5.66019	6.76418	9.45234e-11	8.75353e-10	13.9333	0.47416	0.694811	UP
DST	-0.576491	10.3266	-6.75859	9.76559e-11	9.03853e-10	13.9015	-0.666876	-0.486107	DOWN
TPRG1	-0.555493	8.71749	-6.75633	9.89483e-11	9.153e-10	13.8887	-0.657441	-0.453544	DOWN
GZMB	0.739662	7.28101	6.75482	9.98257e-11	9.22897e-10	13.8802	0.586384	0.892939	UP
ZBED6	-0.54544	4.83802	-6.75102	1.02063e-10	9.42526e-10	13.8586	-0.660128	-0.430751	DOWN
TMPRSS11D	-0.581657	11.1184	-6.74759	1.04125e-10	9.59493e-10	13.8391	-0.721528	-0.441786	DOWN
CLN8	-0.646708	7.71132	-6.74025	1.08674e-10	9.99644e-10	13.7975	-0.774286	-0.519131	DOWN
MANSC1	-0.524292	8.56155	-6.7384	1.09847e-10	1.00874e-09	13.7871	-0.612963	-0.43562	DOWN
VCPKMT	-0.55236	7.30295	-6.73809	1.10047e-10	1.01001e-09	13.7853	-0.669087	-0.435634	DOWN
TMEM263	0.552148	8.04186	6.73778	1.10246e-10	1.01127e-09	13.7836	0.445433	0.658863	UP
CTSZ	0.516289	6.2138	6.73328	1.13173e-10	1.03639e-09	13.7581	0.368563	0.664015	UP
HOMER2	-0.552356	7.58325	-6.73026	1.15174e-10	1.05296e-09	13.741	-0.66244	-0.442271	DOWN
ALOX5AP	0.538172	7.79585	6.72479	1.18897e-10	1.08458e-09	13.71	0.423864	0.652481	UP
ANO1	-0.523682	7.59821	-6.72254	1.20467e-10	1.09708e-09	13.6973	-0.645808	-0.401556	DOWN
LYST	-0.50878	7.65465	-6.71811	1.23607e-10	1.12443e-09	13.6723	-0.602838	-0.414722	DOWN
CDC7	-0.522563	6.1779	-6.70612	1.32519e-10	1.20019e-09	13.6045	-0.609083	-0.436043	DOWN
AKAP12	0.585545	6.94733	6.7049	1.33464e-10	1.20808e-09	13.5976	0.431589	0.7395	UP
NCEH1	0.549553	4.74384	6.70365	1.34433e-10	1.21619e-09	13.5906	0.439733	0.659373	UP
IL19	0.684982	6.46191	6.69169	1.44088e-10	1.29782e-09	13.5231	0.573497	0.796466	UP
KISS1R	0.610345	5.05687	6.6844	1.50302e-10	1.34861e-09	13.482	0.518908	0.701783	UP
RGS18	0.612559	5.28359	6.68273	1.51758e-10	1.35872e-09	13.4727	0.474931	0.750187	UP
CD52	0.688312	7.83535	6.68137	1.5296e-10	1.36873e-09	13.465	0.539826	0.836799	UP
SLITRK6	-0.583698	6.70877	-6.67728	1.56623e-10	1.39619e-09	13.442	-0.650373	-0.517023	DOWN
KAT2B	-0.5531	8.38239	-6.66865	1.64645e-10	1.45743e-09	13.3934	-0.70427	-0.401931	DOWN
CTTNBP2	-0.602127	5.66835	-6.66785	1.65406e-10	1.4626e-09	13.3889	-0.717288	-0.486967	DOWN
INPP4A	0.574435	7.93842	6.65911	1.73975e-10	1.53671e-09	13.3398	0.44546	0.703409	UP
C2orf76	-0.513819	5.91568	-6.65701	1.76105e-10	1.55386e-09	13.328	-0.610738	-0.4169	DOWN
FOS	1.14277	10.4557	6.65537	1.77772e-10	1.56689e-09	13.3188	1.04355	1.24199	UP
GANAB	0.565368	9.70517	6.63925	1.9511e-10	1.70781e-09	13.2283	0.41624	0.714497	UP
DUOXA1	-0.500446	8.75041	-6.63724	1.97376e-10	1.72398e-09	13.2171	-0.670163	-0.330728	DOWN
APOBEC3G	0.660701	7.18361	6.63529	1.99612e-10	1.74165e-09	13.2061	0.51067	0.810731	UP
HBG1	0.767509	7.74889	6.63199	2.03436e-10	1.7722e-09	13.1877	0.635979	0.899038	UP
PLA2G2D	0.512439	6.22193	6.62652	2.09957e-10	1.82225e-09	13.157	0.330017	0.69486	UP
ISG20	0.77292	8.57222	6.62377	2.13307e-10	1.84742e-09	13.1416	0.656734	0.889106	UP
PLEKHO1	0.518857	6.63927	6.61842	2.19978e-10	1.8992e-09	13.1116	0.437361	0.600354	UP
DEFB1	-0.664542	7.37397	-6.61598	2.23078e-10	1.92395e-09	13.098	-0.796195	-0.532889	DOWN
SRD5A1	-0.559569	8.6518	-6.61315	2.26743e-10	1.95453e-09	13.0822	-0.632225	-0.486913	DOWN
CST6	-0.527593	7.90282	-6.60896	2.32273e-10	1.99905e-09	13.0588	-0.708393	-0.346794	DOWN
GCA	0.527961	6.83282	6.6064	2.35717e-10	2.02763e-09	13.0445	0.393575	0.662348	UP
LCE2B	-0.953732	5.6028	-6.60554	2.36875e-10	2.03653e-09	13.0397	-1.04884	-0.858624	DOWN
IL7	-0.6149	5.52853	-6.604	2.38984e-10	2.05252e-09	13.0311	-0.701705	-0.528095	DOWN
RAET1E	-0.530172	7.08599	-6.60353	2.39638e-10	2.05706e-09	13.0284	-0.676681	-0.383662	DOWN
UCP2	0.724089	8.07904	6.60208	2.4164e-10	2.07317e-09	13.0203	0.600597	0.84758	UP
LYAR	-0.522799	7.07773	-6.59239	2.55467e-10	2.18609e-09	12.9662	-0.635523	-0.410076	DOWN
WNT2B	-0.548212	7.069	-6.58073	2.73126e-10	2.32751e-09	12.9013	-0.645081	-0.451342	DOWN
EGFR	-0.708365	10.0645	-6.57419	2.83563e-10	2.4127e-09	12.8648	-0.848495	-0.568235	DOWN
SPIN4	-0.638149	6.67145	-6.57254	2.86245e-10	2.43175e-09	12.8556	-0.737021	-0.539277	DOWN
PDLIM2	-0.534726	8.42208	-6.56816	2.93513e-10	2.48835e-09	12.8313	-0.647125	-0.422327	DOWN
SGMS1	-0.536265	7.71063	-6.5598	3.07896e-10	2.60224e-09	12.7848	-0.638356	-0.434174	DOWN
MMP13	1.1904	7.75123	6.55634	3.14054e-10	2.64884e-09	12.7655	1.05404	1.32677	UP
BTN3A2	0.555804	9.3332	6.54624	3.3272e-10	2.7877e-09	12.7094	0.399166	0.712443	UP
IGFBP4	0.822444	9.47961	6.54403	3.36936e-10	2.82079e-09	12.6972	0.681088	0.9638	UP
MEF2B	0.526399	5.61826	6.53789	3.48962e-10	2.91339e-09	12.6631	0.395044	0.657754	UP
IVNS1ABP	-0.529854	9.50959	-6.53711	3.50522e-10	2.92345e-09	12.6588	-0.674487	-0.385222	DOWN
FAM20A	0.644503	7.77731	6.52794	3.69344e-10	3.0618e-09	12.6079	0.556024	0.732982	UP
CEP83	-0.508879	5.69451	-6.52644	3.72512e-10	3.0817e-09	12.5996	-0.634261	-0.383497	DOWN
EPHX2	-0.572073	7.064	-6.52636	3.72681e-10	3.0817e-09	12.5992	-0.693253	-0.450892	DOWN
CYP4X1	0.686326	7.21196	6.52352	3.78763e-10	3.12884e-09	12.5834	0.591653	0.780999	UP
MS4A4A	0.874154	6.59638	6.52178	3.82526e-10	3.15517e-09	12.5738	0.77485	0.973458	UP
SAMD9	-0.54754	8.73706	-6.52117	3.83868e-10	3.16465e-09	12.5704	-0.643811	-0.451268	DOWN
GZMK	0.734175	6.84723	6.51779	3.91338e-10	3.21817e-09	12.5517	0.624845	0.843505	UP
ARMCX3	0.549982	8.22925	6.51713	3.92808e-10	3.22864e-09	12.5481	0.399787	0.700178	UP
LAPTM5	0.652043	9.55449	6.50556	4.19535e-10	3.43459e-09	12.4841	0.592582	0.711503	UP
NEDD9	0.67366	6.97803	6.5029	4.25941e-10	3.4853e-09	12.4694	0.56694	0.78038	UP
DMKN	-0.7379	9.45914	-6.50047	4.31856e-10	3.52668e-09	12.456	-0.92522	-0.55058	DOWN
FILIP1L	0.508215	7.73303	6.49088	4.56047e-10	3.70035e-09	12.403	0.380018	0.636413	UP
RASEF	-0.585225	9.62695	-6.48988	4.58637e-10	3.71953e-09	12.3975	-0.679491	-0.49096	DOWN
CNTNAP3	-0.667813	5.99604	-6.48794	4.63736e-10	3.75718e-09	12.3868	-0.796066	-0.539559	DOWN
HAS2	0.703652	6.61549	6.47923	4.87232e-10	3.93397e-09	12.3388	0.598512	0.808792	UP
CD36	-0.785076	7.19734	-6.46915	5.15875e-10	4.14287e-09	12.2833	-0.865185	-0.704967	DOWN
FCGR1B	0.504777	5.88852	6.46777	5.19939e-10	4.17053e-09	12.2756	0.390631	0.618924	UP
LCE1B	-0.796088	5.85207	-6.45971	5.44211e-10	4.34793e-09	12.2313	-0.884247	-0.707928	DOWN
PHLPP1	-0.570661	5.99316	-6.44208	6.01276e-10	4.77277e-09	12.1345	-0.649927	-0.491395	DOWN
SLC2A13	-0.542528	6.80687	-6.43074	6.41041e-10	5.06398e-09	12.0723	-0.694729	-0.390326	DOWN
IL7R	0.673343	8.38605	6.40764	7.30181e-10	5.70888e-09	11.9458	0.552141	0.794545	UP
FLG	-1.2223	7.72269	-6.40589	7.3743e-10	5.7563e-09	11.9362	-1.39596	-1.04863	DOWN
ALPK2	0.513501	5.38618	6.40444	7.43467e-10	5.79242e-09	11.9283	0.371658	0.655345	UP
TPM1	0.571688	8.64419	6.40432	7.43961e-10	5.79353e-09	11.9277	0.475544	0.667832	UP
PLA2G7	0.593969	5.6009	6.40255	7.5142e-10	5.84885e-09	11.918	0.474686	0.713253	UP
ALDH3B2	-0.647927	8.39255	-6.40002	7.622e-10	5.92434e-09	11.9041	-0.797869	-0.497985	DOWN
CD163	0.628277	7.23415	6.39978	7.63235e-10	5.92958e-09	11.9028	0.525607	0.730948	UP
MINK1	-0.578079	9.48258	-6.39455	7.86014e-10	6.08929e-09	11.8743	-0.678198	-0.477959	DOWN
FLRT3	-0.632586	5.37308	-6.38501	8.29295e-10	6.39147e-09	11.8222	-0.730939	-0.534233	DOWN
ATF5	0.631769	6.75406	6.37821	8.616e-10	6.61875e-09	11.7851	0.552975	0.710564	UP
CDSN	-1.04762	7.89676	-6.37653	8.69743e-10	6.67506e-09	11.776	-1.25491	-0.840321	DOWN
C21orf91	-0.558443	8.90287	-6.36837	9.10472e-10	6.97139e-09	11.7316	-0.726027	-0.39086	DOWN
CARD10	-0.504087	7.60256	-6.36543	9.25593e-10	7.07399e-09	11.7156	-0.602441	-0.405733	DOWN
CD177	1.00521	8.7721	6.35431	9.85081e-10	7.51119e-09	11.6551	0.908244	1.10217	UP
TIE1	0.632656	6.2326	6.34828	1.01894e-09	7.7586e-09	11.6223	0.459608	0.805703	UP
CRY1	-0.514124	7.53011	-6.34421	1.04239e-09	7.91147e-09	11.6002	-0.638079	-0.390169	DOWN
RNF217	-0.506679	6.94251	-6.33229	1.11422e-09	8.40621e-09	11.5355	-0.710371	-0.302988	DOWN
CD69	0.917618	5.95113	6.33014	1.12768e-09	8.5e-09	11.5239	0.76858	1.06666	UP
CCNE2	-0.57025	5.28789	-6.32662	1.15003e-09	8.64924e-09	11.5048	-0.680568	-0.459931	DOWN
PDZD8	-0.568317	7.8773	-6.304	1.30462e-09	9.72226e-09	11.3824	-0.657171	-0.479463	DOWN
FFAR2	0.617114	5.298	6.303	1.31189e-09	9.76321e-09	11.377	0.46039	0.773838	UP
KRT15	-0.692577	11.2788	-6.29864	1.34416e-09	9.97623e-09	11.3534	-0.858963	-0.526192	DOWN
NHS	-0.572353	5.69332	-6.29648	1.3604e-09	1.00831e-08	11.3418	-0.686396	-0.45831	DOWN
EPHA7	0.679097	6.14982	6.29582	1.36542e-09	1.01158e-08	11.3382	0.555473	0.802721	UP
HMGCS1	-0.516723	7.95205	-6.29083	1.40383e-09	1.03724e-08	11.3113	-0.673843	-0.359603	DOWN
CCL19	0.829896	8.53261	6.29026	1.40829e-09	1.04006e-08	11.3082	0.676992	0.9828	UP
RDH12	-0.524375	8.48328	-6.28817	1.42473e-09	1.05126e-08	11.297	-0.654442	-0.394308	DOWN
ITGA4	0.589108	6.56071	6.28118	1.48119e-09	1.08852e-08	11.2592	0.498578	0.679638	UP
CYSLTR1	0.541316	5.98411	6.2808	1.48432e-09	1.09033e-08	11.2572	0.425858	0.656773	UP
LSP1	0.514418	7.46813	6.2755	1.52858e-09	1.12135e-08	11.2287	0.402311	0.626525	UP
APC	-0.509236	7.18765	-6.26264	1.64165e-09	1.19982e-08	11.1595	-0.636098	-0.382374	DOWN
WEE1	-0.581346	8.42616	-6.24975	1.7632e-09	1.28373e-08	11.0902	-0.665918	-0.496774	DOWN
CTSV	-0.55798	8.48118	-6.22684	2.00131e-09	1.44177e-08	10.9673	-0.711417	-0.404543	DOWN
ADAM12	0.651317	6.31288	6.22417	2.03101e-09	1.4606e-08	10.953	0.563879	0.738754	UP
PHLDA1	0.594028	9.34714	6.22157	2.06037e-09	1.47978e-08	10.9391	0.492422	0.695634	UP
GPX7	0.542291	6.07958	6.19913	2.33162e-09	1.65723e-08	10.8191	0.425995	0.658587	UP
SLC39A7	0.562317	6.66133	6.1755	2.655e-09	1.8701e-08	10.6932	0.435746	0.688889	UP
PDIA4	0.577866	8.37627	6.16954	2.74344e-09	1.92415e-08	10.6614	0.473883	0.681849	UP
OTUD6B	-0.572864	6.48889	-6.1639	2.82962e-09	1.97449e-08	10.6314	-0.667222	-0.478505	DOWN
TNFAIP6	0.727108	7.56064	6.15839	2.91632e-09	2.03154e-08	10.6022	0.588862	0.865354	UP
COL4A4	0.573405	5.29047	6.158	2.92262e-09	2.03507e-08	10.6001	0.471521	0.675288	UP
LGALS7	-0.731018	11.9148	-6.1569	2.94022e-09	2.04646e-08	10.5943	-0.886285	-0.575751	DOWN
PTPN13	-0.510336	9.29985	-6.15497	2.97146e-09	2.06384e-08	10.584	-0.633648	-0.387025	DOWN
CCR7	0.665722	6.34808	6.14735	3.09806e-09	2.14542e-08	10.5436	0.55244	0.779004	UP
LGR4	-0.642351	7.76343	-6.14011	3.22328e-09	2.22278e-08	10.5052	-0.755259	-0.529443	DOWN
1	0.584198	8.10686	6.13948	3.2344e-09	2.22858e-08	10.5018	0.481247	0.68715	UP
ADAMTS1	0.635621	7.70945	6.13379	3.33659e-09	2.29323e-08	10.4717	0.515609	0.755633	UP
F3	-0.530713	8.32916	-6.12722	3.45854e-09	2.3642e-08	10.4369	-0.713664	-0.347762	DOWN
GHR	-0.587077	5.902	-6.12535	3.49395e-09	2.38642e-08	10.427	-0.705593	-0.468562	DOWN
PHAX	-0.530858	7.29248	-6.12137	3.57074e-09	2.43281e-08	10.4059	-0.592214	-0.469503	DOWN
SLURP1	-0.752029	9.13874	-6.11579	3.68118e-09	2.49977e-08	10.3764	-0.853814	-0.650243	DOWN
ERC2	-0.505683	4.59014	-6.09606	4.09876e-09	2.76507e-08	10.2723	-0.583713	-0.427652	DOWN
PFKFB3	0.500824	9.03876	6.08657	4.31592e-09	2.90204e-08	10.2223	0.409846	0.591803	UP
ALDH1L2	0.747886	5.07431	6.06555	4.83767e-09	3.23567e-08	10.1117	0.559523	0.936249	UP
RPTN	-1.20528	10.3403	-6.05106	5.23282e-09	3.48579e-08	10.0356	-1.30006	-1.11049	DOWN
CHAC1	0.541957	6.87283	6.0423	5.48688e-09	3.64029e-08	9.9897	0.4335	0.650414	UP
IL1A	0.779829	9.22707	6.04122	5.51897e-09	3.6601e-08	9.98406	0.648512	0.911146	UP
HSP90B1	0.553815	11.5726	6.03917	5.58047e-09	3.69195e-08	9.97332	0.402163	0.705467	UP
SERINC2	0.557765	7.86189	6.03306	5.76772e-09	3.80818e-08	9.94136	0.390927	0.724602	UP
ZC3H12D	0.653551	5.34872	6.02961	5.87637e-09	3.87525e-08	9.92328	0.540417	0.766685	UP
ZNF107	-0.642704	5.63431	-6.02259	6.10319e-09	4.01195e-08	9.8866	-0.760396	-0.525012	DOWN
GJC1	0.511729	6.94504	6.00467	6.7224e-09	4.38222e-08	9.79302	0.417803	0.605655	UP
AIM2	0.54484	7.16419	6.00154	6.8365e-09	4.4513e-08	9.77672	0.425199	0.664481	UP
VCAM1	0.595293	7.76722	6.00059	6.8714e-09	4.47048e-08	9.77179	0.465422	0.725164	UP
SERPINH1	0.56974	8.74355	5.99185	7.20239e-09	4.66186e-08	9.72624	0.463856	0.675624	UP
BBS7	-0.509444	5.58094	-5.98793	7.35589e-09	4.75372e-08	9.70582	-0.639634	-0.379254	DOWN
UGT2B17	0.658151	4.09476	5.98608	7.42901e-09	4.78969e-08	9.69624	0.511098	0.805204	UP
C6orf132	-0.526806	8.14786	-5.97504	7.88299e-09	5.05661e-08	9.63881	-0.620137	-0.433476	DOWN
MUC4	0.998697	6.35896	5.97217	8.00521e-09	5.12502e-08	9.62392	0.812735	1.18466	UP
SETD9	-0.705375	5.51265	-5.96845	8.16637e-09	5.22058e-08	9.60462	-0.800101	-0.61065	DOWN
CXCL2	0.929401	7.88513	5.96013	8.53907e-09	5.44138e-08	9.56142	0.766544	1.09226	UP
PKHD1L1	0.710104	5.02132	5.95519	8.7677e-09	5.57411e-08	9.53584	0.619449	0.800758	UP
TIMP1	0.625747	10.3997	5.95504	8.77484e-09	5.5765e-08	9.53506	0.486586	0.764907	UP
LCE3D	-0.813858	11.0651	-5.95257	8.89172e-09	5.64205e-08	9.52225	-0.927978	-0.699739	DOWN
FCRL3	0.522754	4.88981	5.94788	9.11773e-09	5.76766e-08	9.49795	0.370528	0.674981	UP
ZDHHC21	-0.602069	7.25548	-5.92687	1.02006e-08	6.41567e-08	9.38933	-0.745682	-0.458456	DOWN
MNDA	0.656114	7.37077	5.92388	1.03645e-08	6.51125e-08	9.37391	0.507066	0.805161	UP
MAP4K3	-0.522715	6.87817	-5.91162	1.10648e-08	6.91949e-08	9.31064	-0.7281	-0.317329	DOWN
ATP8B2	0.511009	7.66067	5.90155	1.1674e-08	7.2819e-08	9.25878	0.353733	0.668284	UP
MLANA	-0.724445	4.88261	-5.89982	1.17815e-08	7.34259e-08	9.24991	-0.825358	-0.623531	DOWN
HAUS6	-0.532661	6.00295	-5.89135	1.23241e-08	7.64597e-08	9.20635	-0.615779	-0.449542	DOWN
GLCE	-0.500462	6.38002	-5.87782	1.3242e-08	8.17841e-08	9.13685	-0.611982	-0.388942	DOWN
KRT2	-1.53042	7.08233	-5.87687	1.33091e-08	8.21061e-08	9.13196	-1.64952	-1.41133	DOWN
NUF2	-0.513569	5.28142	-5.87378	1.35293e-08	8.32771e-08	9.11609	-0.633296	-0.393841	DOWN
VPS13C	0.518699	8.31272	5.87325	1.35672e-08	8.34791e-08	9.11338	0.385452	0.651946	UP
COL21A1	-0.546487	6.50553	-5.86969	1.38251e-08	8.49389e-08	9.09516	-0.651265	-0.441708	DOWN
RDH10	0.513872	8.86216	5.86176	1.44184e-08	8.83202e-08	9.05452	0.420245	0.607498	UP
CTHRC1	0.529173	9.08143	5.861	1.44764e-08	8.86421e-08	9.05064	0.428591	0.629755	UP
KIF11	-0.532171	6.41091	-5.83657	1.64723e-08	9.98964e-08	8.92572	-0.592255	-0.472086	DOWN
SH3YL1	-0.502807	9.63175	-5.83566	1.65518e-08	1.00305e-07	8.92107	-0.670911	-0.334703	DOWN
MGLL	-0.502646	9.30851	-5.81385	1.85682e-08	1.11497e-07	8.80991	-0.656751	-0.348542	DOWN
FAM107B	0.595932	8.10751	5.81352	1.86005e-08	1.1165e-07	8.80823	0.378962	0.812902	UP
TRIM13	-0.624371	8.42046	-5.80765	1.91838e-08	1.14691e-07	8.77837	-0.72425	-0.524492	DOWN
GPR183	0.522007	7.58209	5.80357	1.95995e-08	1.16879e-07	8.75764	0.416498	0.627516	UP
BCAT1	0.758198	6.35459	5.79085	2.09543e-08	1.24372e-07	8.69303	0.648346	0.868051	UP
LAMC2	0.65547	8.74399	5.78784	2.1287e-08	1.26119e-07	8.6778	0.537137	0.773802	UP
PGAP1	-0.525849	6.67667	-5.77822	2.23893e-08	1.32269e-07	8.629	-0.621779	-0.42992	DOWN
HTR3A	-0.669699	6.6213	-5.76654	2.38006e-08	1.39903e-07	8.56992	-0.813669	-0.525729	DOWN
IGDCC4	0.624917	5.73544	5.76534	2.39515e-08	1.40689e-07	8.56381	0.456329	0.793504	UP
FMO1	0.665391	7.08898	5.75179	2.57093e-08	1.50317e-07	8.49537	0.524338	0.806445	UP
ST6GALNAC4	0.59976	7.07287	5.74127	2.71603e-08	1.58462e-07	8.44231	0.502971	0.696549	UP
SLIT2	-0.527128	5.79601	-5.73128	2.86125e-08	1.66051e-07	8.39199	-0.66393	-0.390325	DOWN
MAP4K5	-0.539609	7.82922	-5.72753	2.9177e-08	1.69029e-07	8.37311	-0.661483	-0.417735	DOWN
PRPF39	-0.505224	7.1719	-5.72386	2.97397e-08	1.71926e-07	8.35466	-0.6091	-0.401347	DOWN
CLPTM1L	0.706004	9.9219	5.71984	3.03684e-08	1.75437e-07	8.33445	0.594661	0.817346	UP
RUNX2	0.510039	8.26606	5.71973	3.03863e-08	1.75478e-07	8.33388	0.370547	0.649531	UP
C1QB	0.58112	7.09965	5.69839	3.39487e-08	1.94143e-07	8.22679	0.419931	0.742308	UP
GATM	-0.548717	8.17281	-5.69765	3.40801e-08	1.94759e-07	8.22306	-0.673018	-0.424417	DOWN
SFRP2	0.65386	8.37572	5.67821	3.76921e-08	2.13398e-07	8.12577	0.523759	0.783962	UP
HBA1	0.823268	12.5559	5.66744	3.98516e-08	2.24542e-07	8.07197	0.704475	0.942062	UP
ID4	-0.535921	8.62856	-5.66718	3.99042e-08	2.24762e-07	8.07069	-0.632459	-0.439383	DOWN
COL17A1	-0.640174	8.44528	-5.6626	4.0859e-08	2.29433e-07	8.04786	-0.744563	-0.535784	DOWN
TLR8	0.521786	5.52486	5.65025	4.35497e-08	2.43544e-07	7.98628	0.291967	0.751605	UP
SEMA3C	-0.582106	7.13631	-5.64143	4.55743e-08	2.54002e-07	7.94241	-0.752446	-0.411767	DOWN
BIRC3	0.508351	7.07126	5.64081	4.57204e-08	2.54644e-07	7.93932	0.403892	0.612811	UP
MMP2	0.570349	9.87457	5.62383	4.98944e-08	2.7658e-07	7.85499	0.467909	0.672789	UP
IL6	0.803289	6.99333	5.61421	5.24225e-08	2.89521e-07	7.80728	0.658935	0.947644	UP
ALDH1A3	0.524245	8.61811	5.5938	5.82057e-08	3.18767e-07	7.70629	0.364103	0.684386	UP
EPOR	0.548222	8.51769	5.57103	6.53923e-08	3.54719e-07	7.59396	0.327049	0.769395	UP
EBF1	0.596169	7.62295	5.56125	6.87382e-08	3.70789e-07	7.54582	0.516609	0.67573	UP
DCT	-0.814922	5.94991	-5.55791	6.99188e-08	3.76664e-07	7.52939	-0.946529	-0.683315	DOWN
ASS1	0.553267	9.77211	5.52611	8.21911e-08	4.35783e-07	7.37343	0.265597	0.840936	UP
CCR2	0.506446	5.51872	5.49993	9.38486e-08	4.92353e-07	7.24554	0.398537	0.614354	UP
NRIP1	-0.690409	8.58816	-5.47905	1.04284e-07	5.4277e-07	7.1439	-0.813614	-0.567205	DOWN
PLD3	0.506969	7.95792	5.45806	1.15915e-07	5.98387e-07	7.04199	0.405862	0.608075	UP
LGALS1	0.577075	10.8442	5.44848	1.21636e-07	6.24977e-07	6.99557	0.288102	0.866048	UP
NLRC3	0.537279	5.62664	5.42041	1.40016e-07	7.10974e-07	6.85999	0.385692	0.688865	UP
TAPBP	0.592704	9.80176	5.40332	1.52499e-07	7.67486e-07	6.77773	0.470132	0.715277	UP
ANKRD44	0.514957	6.69145	5.3964	1.57857e-07	7.91066e-07	6.74447	0.440771	0.589143	UP
SNX16	-0.515811	7.001	-5.39529	1.5874e-07	7.94764e-07	6.7391	-0.642553	-0.389069	DOWN
EREG	-0.826803	7.58226	-5.37538	1.75282e-07	8.71482e-07	6.64364	-0.950292	-0.703314	DOWN
EMP3	0.581612	8.55207	5.37002	1.80015e-07	8.92852e-07	6.61799	0.4282	0.735024	UP
HERC6	-0.538505	7.56231	-5.33101	2.18425e-07	1.06537e-06	6.43182	-0.613744	-0.463267	DOWN
ALYREF	-0.500982	7.09259	-5.33035	2.19136e-07	1.06852e-06	6.42869	-0.631605	-0.370359	DOWN
KDM1B	-0.503529	6.29221	-5.32669	2.23137e-07	1.08565e-06	6.41128	-0.629962	-0.377097	DOWN
GIMAP2	0.535577	6.53735	5.32355	2.26625e-07	1.10112e-06	6.39635	0.417477	0.653678	UP
DEPDC7	-0.544323	6.35289	-5.29319	2.63202e-07	1.26724e-06	6.25239	-0.728796	-0.35985	DOWN
RABAC1	0.544639	9.57829	5.28944	2.68096e-07	1.28816e-06	6.23467	0.452044	0.637234	UP
ECM1	0.586671	10.7844	5.27877	2.82515e-07	1.35309e-06	6.18428	0.438794	0.734547	UP
PI15	0.693194	5.47483	5.27797	2.83631e-07	1.35725e-06	6.18049	0.560826	0.825563	UP
TNFSF13B	0.520203	7.25945	5.27628	2.85988e-07	1.36655e-06	6.17253	0.411554	0.628851	UP
PBK	-0.500874	6.7438	-5.27236	2.9155e-07	1.3911e-06	6.154	-0.58762	-0.414129	DOWN
KLK10	-0.513508	11.7022	-5.22785	3.6241e-07	1.70399e-06	5.94481	-0.623118	-0.403897	DOWN
SLC13A5	0.593678	6.01841	5.20409	4.06817e-07	1.8933e-06	5.83371	0.509577	0.67778	UP
RAB25	-0.545216	10.606	-5.17267	4.73713e-07	2.18546e-06	5.68744	-0.793211	-0.297222	DOWN
IFI27	-0.75466	10.4662	-5.1485	5.32325e-07	2.43401e-06	5.57539	-0.864304	-0.645017	DOWN
ATP7A	-0.532867	6.89685	-5.14545	5.40189e-07	2.46586e-06	5.56131	-0.659768	-0.405965	DOWN
KRT76	-0.832404	13.101	-5.12658	5.91507e-07	2.67708e-06	5.47416	-0.937006	-0.727802	DOWN
CNFN	-0.506432	11.8218	-5.07081	7.72364e-07	3.41297e-06	5.2181	-0.627816	-0.385048	DOWN
BBIP1	-0.53709	9.07704	-5.05772	8.21998e-07	3.61481e-06	5.15835	-0.740561	-0.333618	DOWN
CXCL3	0.686511	6.26712	5.04664	8.66402e-07	3.7878e-06	5.10788	0.568121	0.804901	UP
INHBA	0.649005	7.31537	5.03951	8.96231e-07	3.90265e-06	5.07542	0.564041	0.73397	UP
ASPM	-0.505618	6.9425	-5.03247	9.26638e-07	4.02972e-06	5.04342	-0.63702	-0.374216	DOWN
ASPRV1	-0.884815	7.54946	-5.01523	1.00536e-06	4.33423e-06	4.96524	-1.02026	-0.749365	DOWN
AP1S3	-0.580758	4.99661	-4.99288	1.11712e-06	4.77103e-06	4.86419	-0.701587	-0.459929	DOWN
CCL3	0.561276	6.10233	4.9912	1.12599e-06	4.80765e-06	4.85661	0.470699	0.651853	UP
CD74	0.592746	11.5023	4.98825	1.14172e-06	4.87357e-06	4.84331	0.482189	0.703303	UP
PTGR1	-0.556904	10.3466	-4.9789	1.19305e-06	5.06245e-06	4.80116	-0.661722	-0.452086	DOWN
KRT1	-1.19719	11.6423	-4.93647	1.45534e-06	6.0928e-06	4.61077	-1.30848	-1.0859	DOWN
EGR1	0.724259	11.4566	4.89195	1.7903e-06	7.37048e-06	4.41243	0.63219	0.816327	UP
KRT16	-0.630614	12.9167	-4.8811	1.88254e-06	7.71355e-06	4.36434	-0.737708	-0.52352	DOWN
ADAMDEC1	0.606061	7.02755	4.80278	2.69922e-06	1.07674e-05	4.01967	0.404171	0.807951	UP
NR4A1	0.505415	8.07282	4.79991	2.73484e-06	1.08937e-05	4.00714	0.39484	0.61599	UP
SECISBP2L	-0.570587	7.40785	-4.74853	3.45543e-06	1.35184e-05	3.78365	-0.77797	-0.363205	DOWN
PSORS1C2	-0.534304	5.88093	-4.72546	3.83564e-06	1.48575e-05	3.68395	-0.650861	-0.417747	DOWN
EFNA5	-0.554275	7.29996	-4.63941	5.64215e-06	2.11045e-05	3.31568	-0.674781	-0.433769	DOWN
KRT3	-0.785656	6.4707	-4.59237	6.95139e-06	2.56e-05	3.11677	-0.887074	-0.684238	DOWN
ZDHHC11	-0.622487	7.33134	-4.58756	7.10064e-06	2.60912e-05	3.09652	-0.698898	-0.546077	DOWN
MCTP1	0.51034	7.39527	4.52981	9.15152e-06	3.29932e-05	2.85489	0.427986	0.592695	UP
HAL	-0.790575	5.94438	-4.49479	1.06611e-05	3.79392e-05	2.7096	-0.901534	-0.679617	DOWN
MMP3	0.928995	6.66074	4.48739	1.10094e-05	3.90326e-05	2.67902	0.834563	1.02343	UP
IGFL1	-0.535605	6.22044	-4.46629	1.20633e-05	4.24942e-05	2.59208	-0.645456	-0.425753	DOWN
NFIX	-0.508885	8.27091	-4.43082	1.40572e-05	4.88689e-05	2.44669	-0.591054	-0.426717	DOWN
HLA-DQA1	0.603911	9.60099	4.41949	1.47579e-05	5.10565e-05	2.40047	0.50164	0.706182	UP
C11orf96	0.542678	7.45563	4.37772	1.76428e-05	6.01516e-05	2.23091	0.396366	0.688991	UP
KRT23	-0.57185	7.55498	-4.31879	2.26457e-05	7.56251e-05	1.99408	-0.663474	-0.480227	DOWN
MMP1	0.930372	6.78816	4.30692	2.38069e-05	7.91973e-05	1.94667	0.68993	1.17081	UP
ADAMTSL4	0.511052	6.18376	4.30393	2.41072e-05	8.00324e-05	1.93478	0.405571	0.616533	UP
CXCL5	0.677186	4.53716	4.17943	4.04443e-05	0.000128588	1.44494	0.562871	0.791501	UP
TYRP1	-1.10609	5.75565	-4.17379	4.13908e-05	0.000131394	1.42307	-1.46369	-0.748498	DOWN
BEX5	0.67054	6.25364	4.04072	7.0979e-05	0.000215108	0.913946	0.529351	0.811729	UP
PTGS2	0.658972	6.3822	4.01014	8.01891e-05	0.000240978	0.798991	0.543193	0.774751	UP
SPRR2G	-0.65516	10.9243	-3.98191	8.9691e-05	0.000266995	0.693551	-0.767434	-0.542886	DOWN
HORMAD1	-0.607478	4.32412	-3.79159	0.00018775	0.000523821	-0.00012238	-0.767083	-0.447872	DOWN
RNASE7	-0.621343	6.56434	-3.7738	0.000200881	0.000556826	-0.0634224	-0.721086	-0.521599	DOWN
IFIT1	-0.507719	7.66183	-3.72888	0.000237999	0.000648719	-0.222052	-0.760305	-0.255133	DOWN
OGN	0.555589	7.44341	3.66565	0.000301339	0.000804828	-0.442472	0.298215	0.812964	UP
COMP	-0.592924	6.70497	-3.57823	0.000415412	0.00107833	-0.741666	-0.664206	-0.521643	DOWN
COL6A2	0.51081	9.61965	3.53708	0.000482151	0.00123481	-0.880235	0.400012	0.621608	UP
SERPINB11	-0.767225	8.74251	-3.45635	0.000643325	0.0015983	-1.14792	-0.928127	-0.606323	DOWN
FOSB	0.611009	8.31952	3.39446	0.000799622	0.00194128	-1.34929	0.467714	0.754303	UP
NR4A2	0.515486	7.98678	3.02403	0.00275436	0.00589472	-2.48476	0.389158	0.641815	UP
