# Supplementary material for: Integrative Transcriptomic and Machine Learning Analysis Identifies Key Senescence-Associated Secretory Phenotype Genes Associated With Immune Dysregulation in Periodontitis
Source: Hum Mutat. 2025 Dec 2;2025:3637248. doi: 10.1155/humu/3637248 (PMC12688647; doi:10.1155/humu/3637248)
Supplement: Supporting Information 3 — Table S3. GO BP enrichment analysis of 30 SASP-related candidate genes. [file 3637248.f3.xlsx]

## Sheet: 工作表 1 - Supplementary Table 3
Supplementary Table 3
	ONTOLOGY	ID	Description	BgRatio	pvalue	p.adjust	qvalue	geneID	Count
GO:0097529	BP	GO:0097529	myeloid leukocyte migration	242/18870	1.0621e-15	1.66855e-12	7.46821e-13	CXCL1/IL1B/CXCL12/CXCL8/CCL5/IL1A/CXCL2/MMP2/IL6/CXCL3/CCL3/CXCL5	12
GO:0050900	BP	GO:0050900	leukocyte migration	396/18870	1.09178e-14	8.57595e-12	3.83848e-12	CXCL1/IL1B/CXCL12/CXCL8/ICAM1/CCL5/IL1A/CXCL2/MMP2/IL6/CXCL3/CCL3/CXCL5	13
GO:0071222	BP	GO:0071222	cellular response to lipopolysaccharide	226/18870	2.54885e-14	1.33475e-11	5.97416e-12	CXCL1/BMP6/IL1B/CXCL8/MMP9/IL1A/CXCL2/IL6/CXCL3/MMP3/CXCL5	11
GO:0071219	BP	GO:0071219	cellular response to molecule of bacterial origin	239/18870	4.72271e-14	1.5537e-11	6.95416e-12	CXCL1/BMP6/IL1B/CXCL8/MMP9/IL1A/CXCL2/IL6/CXCL3/MMP3/CXCL5	11
GO:0030595	BP	GO:0030595	leukocyte chemotaxis	240/18870	4.94495e-14	1.5537e-11	6.95416e-12	CXCL1/IL1B/CXCL12/CXCL8/CCL5/CXCL2/MMP2/IL6/CXCL3/CCL3/CXCL5	11
GO:0071216	BP	GO:0071216	cellular response to biotic stimulus	265/18870	1.46915e-13	3.84673e-11	1.72174e-11	CXCL1/BMP6/IL1B/CXCL8/MMP9/IL1A/CXCL2/IL6/CXCL3/MMP3/CXCL5	11
GO:1990266	BP	GO:1990266	neutrophil migration	129/18870	3.11475e-13	6.99038e-11	3.1288e-11	CXCL1/IL1B/CXCL8/CCL5/IL1A/CXCL2/CXCL3/CCL3/CXCL5	9
GO:0070098	BP	GO:0070098	chemokine-mediated signaling pathway	91/18870	1.14623e-12	2.2509e-10	1.00747e-10	CXCL1/CXCL12/CXCL8/CCL5/CXCL2/CXCL3/CCL3/CXCL5	8
GO:0060326	BP	GO:0060326	cell chemotaxis	325/18870	1.36383e-12	2.38065e-10	1.06555e-10	CXCL1/IL1B/CXCL12/CXCL8/CCL5/CXCL2/MMP2/IL6/CXCL3/CCL3/CXCL5	11
GO:0097530	BP	GO:0097530	granulocyte migration	156/18870	1.76311e-12	2.76985e-10	1.23974e-10	CXCL1/IL1B/CXCL8/CCL5/IL1A/CXCL2/CXCL3/CCL3/CXCL5	9
GO:1990868	BP	GO:1990868	response to chemokine	99/18870	2.28986e-12	2.99781e-10	1.34178e-10	CXCL1/CXCL12/CXCL8/CCL5/CXCL2/CXCL3/CCL3/CXCL5	8
GO:1990869	BP	GO:1990869	cellular response to chemokine	99/18870	2.28986e-12	2.99781e-10	1.34178e-10	CXCL1/CXCL12/CXCL8/CCL5/CXCL2/CXCL3/CCL3/CXCL5	8
GO:0032496	BP	GO:0032496	response to lipopolysaccharide	348/18870	2.86431e-12	3.46141e-10	1.54928e-10	CXCL1/BMP6/IL1B/CXCL8/MMP9/IL1A/CXCL2/IL6/CXCL3/MMP3/CXCL5	11
GO:0030593	BP	GO:0030593	neutrophil chemotaxis	107/18870	4.32353e-12	4.85162e-10	2.17152e-10	CXCL1/IL1B/CXCL8/CCL5/CXCL2/CXCL3/CCL3/CXCL5	8
GO:0002237	BP	GO:0002237	response to molecule of bacterial origin	369/18870	5.39971e-12	5.48995e-10	2.45723e-10	CXCL1/BMP6/IL1B/CXCL8/MMP9/IL1A/CXCL2/IL6/CXCL3/MMP3/CXCL5	11
GO:0022617	BP	GO:0022617	extracellular matrix disassembly	62/18870	5.59129e-12	5.48995e-10	2.45723e-10	MMP9/MMP12/MMP13/MMP2/IL6/MMP3/MMP1	7
GO:0071621	BP	GO:0071621	granulocyte chemotaxis	130/18870	2.10339e-11	1.94378e-09	8.7001e-10	CXCL1/IL1B/CXCL8/CCL5/CXCL2/CXCL3/CCL3/CXCL5	8
GO:0150077	BP	GO:0150077	regulation of neuroinflammatory response	41/18870	4.10148e-11	3.57968e-09	1.60221e-09	IL1B/IL18/MMP9/IL6/CCL3/MMP3	6
GO:0006935	BP	GO:0006935	chemotaxis	468/18870	6.93897e-11	5.53389e-09	2.47689e-09	CXCL1/IL1B/CXCL12/CXCL8/CCL5/CXCL2/MMP2/IL6/CXCL3/CCL3/CXCL5	11
GO:0042330	BP	GO:0042330	taxis	470/18870	7.26222e-11	5.53389e-09	2.47689e-09	CXCL1/IL1B/CXCL12/CXCL8/CCL5/CXCL2/MMP2/IL6/CXCL3/CCL3/CXCL5	11
GO:0030574	BP	GO:0030574	collagen catabolic process	45/18870	7.39731e-11	5.53389e-09	2.47689e-09	MMP9/MMP12/MMP13/MMP2/MMP3/MMP1	6
GO:0048661	BP	GO:0048661	positive regulation of smooth muscle cell proliferation	98/18870	1.51343e-10	1.08073e-08	4.83718e-09	IL18/IGFBP5/MMP9/CCL5/MMP2/IL6/EREG	7
GO:0006959	BP	GO:0006959	humoral immune response	258/18870	1.61736e-10	1.10473e-08	4.9446e-09	CXCL1/C3/IL1B/CXCL8/IL7/CXCL2/IL6/CXCL3/CXCL5	9
GO:0048660	BP	GO:0048660	regulation of smooth muscle cell proliferation	171/18870	1.90545e-10	1.24728e-08	5.58264e-09	IL18/IGFBP5/MMP9/CCL5/IGFBP3/MMP2/IL6/EREG	8
GO:1904645	BP	GO:1904645	response to amyloid-beta	53/18870	2.06685e-10	1.29881e-08	5.81329e-09	ICAM1/MMP9/MMP12/MMP13/MMP2/MMP3	6
GO:0048659	BP	GO:0048659	smooth muscle cell proliferation	175/18870	2.2919e-10	1.38484e-08	6.19833e-09	IL18/IGFBP5/MMP9/CCL5/IGFBP3/MMP2/IL6/EREG	8
GO:0032963	BP	GO:0032963	collagen metabolic process	106/18870	2.64325e-10	1.53798e-08	6.88379e-09	MMP9/MMP12/MMP13/MMP2/IL6/MMP3/MMP1	7
GO:0071492	BP	GO:0071492	cellular response to UV-A	11/18870	1.69923e-09	9.43944e-08	4.22496e-08	MMP9/MMP2/MMP3/MMP1	4
GO:0043410	BP	GO:0043410	positive regulation of MAPK cascade	474/18870	1.74248e-09	9.43944e-08	4.22496e-08	IL1B/SOX2/ICAM1/CCL5/GDF15/IGFBP3/IGFBP4/IL1A/IL6/CCL3	10
GO:0002687	BP	GO:0002687	positive regulation of leukocyte migration	149/18870	2.90422e-09	1.52084e-07	6.80709e-08	CXCL12/CXCL8/ICAM1/CCL5/IL1A/IL6/CCL3	7
GO:0150076	BP	GO:0150076	neuroinflammatory response	82/18870	3.05416e-09	1.54777e-07	6.9276e-08	IL1B/IL18/MMP9/IL6/CCL3/MMP3	6
GO:0033002	BP	GO:0033002	muscle cell proliferation	247/18870	3.5121e-09	1.72422e-07	7.71738e-08	IL18/IGFBP5/MMP9/CCL5/IGFBP3/MMP2/IL6/EREG	8
GO:0070141	BP	GO:0070141	response to UV-A	14/18870	5.1373e-09	2.44567e-07	1.09465e-07	MMP9/MMP2/MMP3/MMP1	4
GO:0150078	BP	GO:0150078	positive regulation of neuroinflammatory response	18/18870	1.56353e-08	7.22442e-07	3.23355e-07	IL1B/IL18/IL6/CCL3	4
GO:0071347	BP	GO:0071347	cellular response to interleukin-1	111/18870	1.91327e-08	8.58783e-07	3.84379e-07	IL1B/CXCL8/CCL5/MMP2/IL6/CCL3	6
GO:0050673	BP	GO:0050673	epithelial cell proliferation	480/18870	3.68064e-08	1.60619e-06	7.18908e-07	BMP6/SOX2/CXCL12/IGFBP5/MMP12/IGFBP3/IGFBP4/IL6/EREG	9
GO:0022407	BP	GO:0022407	regulation of cell-cell adhesion	493/18870	4.62892e-08	1.96542e-06	8.79693e-07	BMP6/IL1B/IL18/SOX2/CXCL12/CCL5/IL7/IL1A/IL6	9
GO:0001819	BP	GO:0001819	positive regulation of cytokine production	499/18870	5.13437e-08	2.12266e-06	9.50072e-07	C3/IL1B/IL18/MMP12/IL7/IL1A/IL6/EREG/CCL3	9
GO:0002685	BP	GO:0002685	regulation of leukocyte migration	230/18870	5.84995e-08	2.35648e-06	1.05473e-06	CXCL12/CXCL8/ICAM1/CCL5/IL1A/IL6/CCL3	7
GO:0070555	BP	GO:0070555	response to interleukin-1	140/18870	7.67988e-08	3.01627e-06	1.35004e-06	IL1B/CXCL8/CCL5/MMP2/IL6/CCL3	6
GO:0050671	BP	GO:0050671	positive regulation of lymphocyte proliferation	145/18870	9.46378e-08	3.62624e-06	1.62306e-06	IL1B/IL18/CCL5/IL7/IL1A/IL6	6
GO:0032946	BP	GO:0032946	positive regulation of mononuclear cell proliferation	148/18870	1.06889e-07	3.99818e-06	1.78953e-06	IL1B/IL18/CCL5/IL7/IL1A/IL6	6
GO:0010575	BP	GO:0010575	positive regulation of vascular endothelial growth factor production	30/18870	1.38186e-07	5.04863e-06	2.2597e-06	C3/IL1B/IL1A/IL6	4
GO:0061844	BP	GO:0061844	antimicrobial humoral immune response mediated by antimicrobial peptide	83/18870	1.90479e-07	6.80098e-06	3.04403e-06	CXCL1/CXCL8/CXCL2/CXCL3/CXCL5	5
GO:0007159	BP	GO:0007159	leukocyte cell-cell adhesion	419/18870	2.10809e-07	7.20709e-06	3.22579e-06	IL1B/IL18/CXCL12/ICAM1/CCL5/IL7/IL1A/IL6	8
GO:0070665	BP	GO:0070665	positive regulation of leukocyte proliferation	166/18870	2.11029e-07	7.20709e-06	3.22579e-06	IL1B/IL18/CCL5/IL7/IL1A/IL6	6
GO:0050727	BP	GO:0050727	regulation of inflammatory response	425/18870	2.34943e-07	7.85309e-06	3.51493e-06	C3/IL1B/IL18/MMP9/CCL5/IL6/CCL3/MMP3	8
GO:0001503	BP	GO:0001503	ossification	444/18870	3.27694e-07	1.07251e-05	4.80042e-06	BMP6/SOX2/IGFBP5/IGFBP3/MMP13/MMP2/IL6/CCL3	8
GO:0048771	BP	GO:0048771	tissue remodeling	184/18870	3.87221e-07	1.24148e-05	5.55668e-06	IL18/IGFBP5/IL7/IL1A/MMP2/IL6	6
GO:0002690	BP	GO:0002690	positive regulation of leukocyte chemotaxis	96/18870	3.95278e-07	1.24196e-05	5.55885e-06	CXCL12/CXCL8/CCL5/IL6/CCL3	5
GO:0030198	BP	GO:0030198	extracellular matrix organization	321/18870	5.61688e-07	1.68948e-05	7.56187e-06	MMP9/MMP12/MMP13/MMP2/IL6/MMP3/MMP1	7
GO:0022409	BP	GO:0022409	positive regulation of cell-cell adhesion	322/18870	5.73552e-07	1.68948e-05	7.56187e-06	IL1B/IL18/SOX2/CCL5/IL7/IL1A/IL6	7
GO:0043062	BP	GO:0043062	extracellular structure organization	322/18870	5.73552e-07	1.68948e-05	7.56187e-06	MMP9/MMP12/MMP13/MMP2/IL6/MMP3/MMP1	7
GO:0045229	BP	GO:0045229	external encapsulating structure organization	323/18870	5.85625e-07	1.68948e-05	7.56187e-06	MMP9/MMP12/MMP13/MMP2/IL6/MMP3/MMP1	7
GO:0031349	BP	GO:0031349	positive regulation of defense response	480/18870	5.91479e-07	1.68948e-05	7.56187e-06	C3/IL1B/IL18/MMP12/CCL5/IL6/EREG/CCL3	8
GO:0045785	BP	GO:0045785	positive regulation of cell adhesion	482/18870	6.10346e-07	1.70399e-05	7.62683e-06	IL1B/IL18/SOX2/CXCL12/CCL5/IL7/IL1A/IL6	8
GO:0042102	BP	GO:0042102	positive regulation of T cell proliferation	105/18870	6.18252e-07	1.70399e-05	7.62683e-06	IL1B/IL18/CCL5/IL1A/IL6	5
GO:0022411	BP	GO:0022411	cellular component disassembly	497/18870	7.69043e-07	2.08305e-05	9.32343e-06	C3/MMP9/MMP12/MMP13/MMP2/IL6/MMP3/MMP1	8
GO:0043568	BP	GO:0043568	positive regulation of insulin-like growth factor receptor signaling pathway	13/18870	1.02597e-06	2.73186e-05	1.22274e-05	IGFBP5/IGFBP3/IGFBP4	3
GO:0036230	BP	GO:0036230	granulocyte activation	49/18870	1.0462e-06	2.73931e-05	1.22608e-05	IL18/CXCL8/CCL5/CCL3	4
GO:0002688	BP	GO:0002688	regulation of leukocyte chemotaxis	126/18870	1.52778e-06	3.93465e-05	1.76109e-05	CXCL12/CXCL8/CCL5/IL6/CCL3	5
GO:0002696	BP	GO:0002696	positive regulation of leukocyte activation	380/18870	1.73493e-06	4.34328e-05	1.94399e-05	IL1B/IL18/CCL5/IL7/IL1A/IL6/CCL3	7
GO:0050670	BP	GO:0050670	regulation of lymphocyte proliferation	238/18870	1.74174e-06	4.34328e-05	1.94399e-05	IL1B/IL18/CCL5/IL7/IL1A/IL6	6
GO:1903037	BP	GO:1903037	regulation of leukocyte cell-cell adhesion	382/18870	1.79651e-06	4.40987e-05	1.9738e-05	IL1B/IL18/CXCL12/CCL5/IL7/IL1A/IL6	7
GO:0032944	BP	GO:0032944	regulation of mononuclear cell proliferation	242/18870	1.91852e-06	4.63692e-05	2.07542e-05	IL1B/IL18/CCL5/IL7/IL1A/IL6	6
GO:2001234	BP	GO:2001234	negative regulation of apoptotic signaling pathway	243/18870	1.96493e-06	4.67714e-05	2.09342e-05	IL1B/CXCL12/ICAM1/MMP9/IL7/IL1A	6
GO:0019730	BP	GO:0019730	antimicrobial humoral response	133/18870	1.99507e-06	4.67799e-05	2.0938e-05	CXCL1/CXCL8/CXCL2/CXCL3/CXCL5	5
GO:0010574	BP	GO:0010574	regulation of vascular endothelial growth factor production	59/18870	2.22267e-06	5.13503e-05	2.29837e-05	C3/IL1B/IL1A/IL6	4
GO:0050867	BP	GO:0050867	positive regulation of cell activation	396/18870	2.28109e-06	5.19361e-05	2.32459e-05	IL1B/IL18/CCL5/IL7/IL1A/IL6/CCL3	7
GO:0050870	BP	GO:0050870	positive regulation of T cell activation	251/18870	2.37033e-06	5.31969e-05	2.38102e-05	IL1B/IL18/CCL5/IL7/IL1A/IL6	6
GO:0001649	BP	GO:0001649	osteoblast differentiation	257/18870	2.71719e-06	6.01227e-05	2.69101e-05	BMP6/SOX2/IGFBP5/IGFBP3/IL6/CCL3	6
GO:0010573	BP	GO:0010573	vascular endothelial growth factor production	63/18870	2.89621e-06	6.31936e-05	2.82846e-05	C3/IL1B/IL1A/IL6	4
GO:0050921	BP	GO:0050921	positive regulation of chemotaxis	145/18870	3.05164e-06	6.5673e-05	2.93943e-05	CXCL12/CXCL8/CCL5/IL6/CCL3	5
GO:0070663	BP	GO:0070663	regulation of leukocyte proliferation	267/18870	3.38677e-06	7.19002e-05	3.21815e-05	IL1B/IL18/CCL5/IL7/IL1A/IL6	6
GO:0035743	BP	GO:0035743	CD4-positive, alpha-beta T cell cytokine production	19/18870	3.45377e-06	7.23451e-05	3.23807e-05	IL1B/IL18/IL6	3
GO:0050729	BP	GO:0050729	positive regulation of inflammatory response	152/18870	3.84551e-06	7.94907e-05	3.55789e-05	C3/IL1B/IL18/IL6/CCL3	5
GO:1903039	BP	GO:1903039	positive regulation of leukocyte cell-cell adhesion	275/18870	4.0144e-06	8.19041e-05	3.66591e-05	IL1B/IL18/CCL5/IL7/IL1A/IL6	6
GO:0050918	BP	GO:0050918	positive chemotaxis	69/18870	4.1756e-06	8.41009e-05	3.76424e-05	CXCL12/CXCL8/CCL5/CCL3	4
GO:0002548	BP	GO:0002548	monocyte chemotaxis	71/18870	4.68273e-06	9.3121e-05	4.16797e-05	CXCL12/CCL5/IL6/CCL3	4
GO:0032722	BP	GO:0032722	positive regulation of chemokine production	72/18870	4.95271e-06	9.72589e-05	4.35318e-05	IL1B/IL18/IL7/IL6	4
GO:0072678	BP	GO:0072678	T cell migration	73/18870	5.23405e-06	0.000101515	4.54366e-05	CXCL12/ICAM1/CCL5/CCL3	4
GO:0051897	BP	GO:0051897	positive regulation of phosphatidylinositol 3-kinase/protein kinase B signal transduction	171/18870	6.83621e-06	0.000130972	5.86211e-05	IL18/IGFBP5/CCL5/GDF15/CCL3	5
GO:0046651	BP	GO:0046651	lymphocyte proliferation	307/18870	7.54559e-06	0.000142821	6.39246e-05	IL1B/IL18/CCL5/IL7/IL1A/IL6	6
GO:0043567	BP	GO:0043567	regulation of insulin-like growth factor receptor signaling pathway	25/18870	8.14519e-06	0.000152334	6.81828e-05	IGFBP5/IGFBP3/IGFBP4	3
GO:0032943	BP	GO:0032943	mononuclear cell proliferation	314/18870	8.58183e-06	0.000158612	7.09927e-05	IL1B/IL18/CCL5/IL7/IL1A/IL6	6
GO:0002726	BP	GO:0002726	positive regulation of T cell cytokine production	26/18870	9.19773e-06	0.000167155	7.48164e-05	IL1B/IL18/IL6	3
GO:0042129	BP	GO:0042129	regulation of T cell proliferation	182/18870	9.25684e-06	0.000167155	7.48164e-05	IL1B/IL18/CCL5/IL1A/IL6	5
GO:1905952	BP	GO:1905952	regulation of lipid localization	183/18870	9.50633e-06	0.00016971	7.59597e-05	C3/BMP6/IL1B/IL1A/IL6	5
GO:0051251	BP	GO:0051251	positive regulation of lymphocyte activation	330/18870	1.13885e-05	0.000199643	8.93574e-05	IL1B/IL18/CCL5/IL7/IL1A/IL6	6
GO:0002675	BP	GO:0002675	positive regulation of acute inflammatory response	28/18870	1.15643e-05	0.000199643	8.93574e-05	C3/IL1B/IL6	3
GO:0044342	BP	GO:0044342	type B pancreatic cell proliferation	28/18870	1.15643e-05	0.000199643	8.93574e-05	IGFBP5/IGFBP3/IGFBP4	3
GO:0034644	BP	GO:0034644	cellular response to UV	90/18870	1.20592e-05	0.000203817	9.12256e-05	MMP9/MMP2/MMP3/MMP1	4
GO:0071214	BP	GO:0071214	cellular response to abiotic stimulus	334/18870	1.21953e-05	0.000203817	9.12256e-05	BMP6/IL1B/MMP9/MMP2/MMP3/MMP1	6
GO:0104004	BP	GO:0104004	cellular response to environmental stimulus	334/18870	1.21953e-05	0.000203817	9.12256e-05	BMP6/IL1B/MMP9/MMP2/MMP3/MMP1	6
GO:0014909	BP	GO:0014909	smooth muscle cell migration	96/18870	1.55745e-05	0.000257554	0.000115278	PLAT/IGFBP5/CCL5/IGFBP3	4
GO:0070661	BP	GO:0070661	leukocyte proliferation	350/18870	1.58995e-05	0.000260189	0.000116457	IL1B/IL18/CCL5/IL7/IL1A/IL6	6
GO:0000302	BP	GO:0000302	response to reactive oxygen species	205/18870	1.64638e-05	0.000266646	0.000119347	MMP9/IL1A/MMP2/IL6/MMP3	5
GO:0071674	BP	GO:0071674	mononuclear cell migration	207/18870	1.72528e-05	0.000276573	0.00012379	CXCL12/ICAM1/CCL5/IL6/CCL3	5
GO:2001237	BP	GO:2001237	negative regulation of extrinsic apoptotic signaling pathway	99/18870	1.75905e-05	0.000279137	0.000124938	IL1B/ICAM1/IL7/IL1A	4
GO:0032755	BP	GO:0032755	positive regulation of interleukin-6 production	101/18870	1.9037e-05	0.000299071	0.00013386	IL1B/IL1A/IL6/EREG	4
GO:0042098	BP	GO:0042098	T cell proliferation	213/18870	1.97979e-05	0.000307945	0.000137832	IL1B/IL18/CCL5/IL1A/IL6	5
GO:0032642	BP	GO:0032642	regulation of chemokine production	104/18870	2.13683e-05	0.000329114	0.000147307	IL1B/IL18/IL7/IL6	4
GO:0032602	BP	GO:0032602	chemokine production	105/18870	2.21901e-05	0.000338453	0.000151487	IL1B/IL18/IL7/IL6	4
GO:1901099	BP	GO:1901099	negative regulation of signal transduction in absence of ligand	35/18870	2.2931e-05	0.000343091	0.000153563	IL1B/IL7/IL1A	3
GO:2001240	BP	GO:2001240	negative regulation of extrinsic apoptotic signaling pathway in absence of ligand	35/18870	2.2931e-05	0.000343091	0.000153563	IL1B/IL7/IL1A	3
GO:0002526	BP	GO:0002526	acute inflammatory response	107/18870	2.39031e-05	0.000354261	0.000158563	C3/IL1B/IL1A/IL6	4
GO:0050863	BP	GO:0050863	regulation of T cell activation	381/18870	2.56594e-05	0.000376737	0.000168622	IL1B/IL18/CCL5/IL7/IL1A/IL6	6
GO:0014812	BP	GO:0014812	muscle cell migration	110/18870	2.66521e-05	0.000387689	0.000173524	PLAT/IGFBP5/CCL5/IGFBP3	4
GO:1905954	BP	GO:1905954	positive regulation of lipid localization	111/18870	2.76179e-05	0.000398053	0.000178163	C3/BMP6/IL1B/IL1A	4
GO:0050730	BP	GO:0050730	regulation of peptidyl-tyrosine phosphorylation	231/18870	2.92233e-05	0.000413248	0.000184964	BMP6/IL18/CCL5/IL7/IL6	5
GO:0002369	BP	GO:0002369	T cell cytokine production	38/18870	2.94613e-05	0.000413248	0.000184964	IL1B/IL18/IL6	3
GO:0002724	BP	GO:0002724	regulation of T cell cytokine production	38/18870	2.94613e-05	0.000413248	0.000184964	IL1B/IL18/IL6	3
GO:0050920	BP	GO:0050920	regulation of chemotaxis	232/18870	2.98339e-05	0.000414771	0.000185646	CXCL12/CXCL8/CCL5/IL6/CCL3	5
GO:2001233	BP	GO:2001233	regulation of apoptotic signaling pathway	398/18870	3.27799e-05	0.00045173	0.000202188	IL1B/CXCL12/ICAM1/MMP9/IL7/IL1A	6
GO:0002274	BP	GO:0002274	myeloid leukocyte activation	241/18870	3.57876e-05	0.000488889	0.00021882	IL18/CXCL8/CCL5/IL6/CCL3	5
GO:0048246	BP	GO:0048246	macrophage chemotaxis	41/18870	3.71086e-05	0.000502566	0.000224942	CCL5/MMP2/CCL3	3
GO:0042119	BP	GO:0042119	neutrophil activation	42/18870	3.99203e-05	0.000531481	0.000237884	IL18/CXCL8/CCL5	3
GO:2000403	BP	GO:2000403	positive regulation of lymphocyte migration	42/18870	3.99203e-05	0.000531481	0.000237884	CXCL12/CCL5/CCL3	3
GO:0051896	BP	GO:0051896	regulation of phosphatidylinositol 3-kinase/protein kinase B signal transduction	248/18870	4.10252e-05	0.000540885	0.000242093	IL18/IGFBP5/CCL5/GDF15/CCL3	5
GO:0071482	BP	GO:0071482	cellular response to light stimulus	123/18870	4.13152e-05	0.000540885	0.000242093	MMP9/MMP2/MMP3/MMP1	4
GO:0002703	BP	GO:0002703	regulation of leukocyte mediated immunity	249/18870	4.18195e-05	0.000542963	0.000243023	C3/IL1B/IL18/ICAM1/IL6	5
GO:0002824	BP	GO:0002824	positive regulation of adaptive immune response based on somatic recombination of immune receptors built from immunoglobulin superfamily domains	124/18870	4.26453e-05	0.000544681	0.000243792	C3/IL1B/IL18/IL6	4
GO:0072676	BP	GO:0072676	lymphocyte migration	124/18870	4.26453e-05	0.000544681	0.000243792	CXCL12/ICAM1/CCL5/CCL3	4
GO:0045840	BP	GO:0045840	positive regulation of mitotic nuclear division	44/18870	4.59557e-05	0.000582229	0.000260598	IL1B/IL1A/EREG	3
GO:0002456	BP	GO:0002456	T cell mediated immunity	129/18870	4.97713e-05	0.000620561	0.000277755	IL1B/IL18/ICAM1/IL6	4
GO:0002708	BP	GO:0002708	positive regulation of lymphocyte mediated immunity	129/18870	4.97713e-05	0.000620561	0.000277755	C3/IL1B/IL18/IL6	4
GO:0002821	BP	GO:0002821	positive regulation of adaptive immune response	130/18870	5.12947e-05	0.00063452	0.000284002	C3/IL1B/IL18/IL6	4
GO:2001239	BP	GO:2001239	regulation of extrinsic apoptotic signaling pathway in absence of ligand	46/18870	5.25606e-05	0.0006451	0.000288738	IL1B/IL7/IL1A	3
GO:0140353	BP	GO:0140353	lipid export from cell	47/18870	5.60841e-05	0.000683009	0.000305705	BMP6/IL1B/IL1A	3
GO:0050708	BP	GO:0050708	regulation of protein secretion	266/18870	5.72447e-05	0.00069178	0.000309631	BMP6/IL1B/CCL5/IL1A/IL6	5
GO:0006953	BP	GO:0006953	acute-phase response	48/18870	5.97589e-05	0.000716651	0.000320763	IL1B/IL1A/IL6	3
GO:0002673	BP	GO:0002673	regulation of acute inflammatory response	49/18870	6.3588e-05	0.000751104	0.000336184	C3/IL1B/IL6	3
GO:0035987	BP	GO:0035987	endodermal cell differentiation	49/18870	6.3588e-05	0.000751104	0.000336184	SOX2/MMP9/MMP2	3
GO:0018108	BP	GO:0018108	peptidyl-tyrosine phosphorylation	276/18870	6.81798e-05	0.000799332	0.00035777	BMP6/IL18/CCL5/IL7/IL6	5
GO:0018212	BP	GO:0018212	peptidyl-tyrosine modification	278/18870	7.05482e-05	0.000820972	0.000367456	BMP6/IL18/CCL5/IL7/IL6	5
GO:0048009	BP	GO:0048009	insulin-like growth factor receptor signaling pathway	52/18870	7.60303e-05	0.000871851	0.000390228	IGFBP5/IGFBP3/IGFBP4	3
GO:1904707	BP	GO:1904707	positive regulation of vascular associated smooth muscle cell proliferation	52/18870	7.60303e-05	0.000871851	0.000390228	IGFBP5/MMP9/MMP2	3
GO:0002443	BP	GO:0002443	leukocyte mediated immunity	466/18870	7.87962e-05	0.00089702	0.000401494	C3/IL1B/IL18/ICAM1/IL6/CCL3	6
GO:0043491	BP	GO:0043491	phosphatidylinositol 3-kinase/protein kinase B signal transduction	290/18870	8.61246e-05	0.000973393	0.000435677	IL18/IGFBP5/CCL5/GDF15/CCL3	5
GO:0002705	BP	GO:0002705	positive regulation of leukocyte mediated immunity	151/18870	9.18302e-05	0.00103047	0.000461222	C3/IL1B/IL18/IL6	4
GO:0009411	BP	GO:0009411	response to UV	152/18870	9.42082e-05	0.00104965	0.00046981	MMP9/MMP2/MMP3/MMP1	4
GO:0023061	BP	GO:0023061	signal release	484/18870	9.70885e-05	0.00107413	0.000480764	BMP6/IL1B/CXCL12/CCL5/IL1A/IL6	6
GO:0034614	BP	GO:0034614	cellular response to reactive oxygen species	154/18870	9.90982e-05	0.00108869	0.000487284	MMP9/MMP2/IL6/MMP3	4
GO:0061900	BP	GO:0061900	glial cell activation	57/18870	0.000100124	0.00109233	0.000488912	IL1B/IL6/CCL3	3
GO:0001706	BP	GO:0001706	endoderm formation	58/18870	0.000105473	0.00114274	0.000511476	SOX2/MMP9/MMP2	3
GO:0035747	BP	GO:0035747	natural killer cell chemotaxis	10/18870	0.000109087	0.00116157	0.000519902	CCL5/CCL3	2
GO:0048608	BP	GO:0048608	reproductive structure development	305/18870	0.000109183	0.00116157	0.000519902	C3/BMP6/IL1A/MMP2/EREG	5
GO:2001236	BP	GO:2001236	regulation of extrinsic apoptotic signaling pathway	158/18870	0.000109429	0.00116157	0.000519902	IL1B/ICAM1/IL7/IL1A	4
GO:0030217	BP	GO:0030217	T cell differentiation	307/18870	0.000112585	0.00118705	0.000531308	IL1B/IL18/IL7/IL1A/IL6	5
GO:0061458	BP	GO:0061458	reproductive system development	309/18870	0.000116067	0.00120637	0.000539956	C3/BMP6/IL1A/MMP2/EREG	5
GO:0007566	BP	GO:0007566	embryo implantation	60/18870	0.000116721	0.00120637	0.000539956	IL1B/MMP9/MMP2	3
GO:0051785	BP	GO:0051785	positive regulation of nuclear division	60/18870	0.000116721	0.00120637	0.000539956	IL1B/IL1A/EREG	3
GO:1905517	BP	GO:1905517	macrophage migration	61/18870	0.000122627	0.00125762	0.000562892	CCL5/MMP2/CCL3	3
GO:0070372	BP	GO:0070372	regulation of ERK1 and ERK2 cascade	313/18870	0.00012328	0.00125762	0.000562892	IL1B/ICAM1/CCL5/IL1A/CCL3	5
GO:0036293	BP	GO:0036293	response to decreased oxygen levels	315/18870	0.000127013	0.00128734	0.000576197	PLAT/SOX2/CXCL12/IL1A/MMP2	5
GO:0001660	BP	GO:0001660	fever generation	11/18870	0.000133197	0.00134136	0.000600374	IL1B/IL1A	2
GO:0050731	BP	GO:0050731	positive regulation of peptidyl-tyrosine phosphorylation	168/18870	0.000138659	0.00138747	0.000621012	BMP6/IL18/CCL5/IL6	4
GO:0001959	BP	GO:0001959	regulation of cytokine-mediated signaling pathway	171/18870	0.000148434	0.0014666	0.000656431	MMP12/CCL5/IL7/IL6	4
GO:0030856	BP	GO:0030856	regulation of epithelial cell differentiation	171/18870	0.000148434	0.0014666	0.000656431	BMP6/IL1B/MMP9/IL1A	4
GO:0042531	BP	GO:0042531	positive regulation of tyrosine phosphorylation of STAT protein	66/18870	0.000155082	0.00152271	0.000681545	IL18/CCL5/IL6	3
GO:0033083	BP	GO:0033083	regulation of immature T cell proliferation	12/18870	0.000159678	0.00154848	0.00069308	IL1B/IL1A	2
GO:0033084	BP	GO:0033084	regulation of immature T cell proliferation in thymus	12/18870	0.000159678	0.00154848	0.00069308	IL1B/IL1A	2
GO:0038034	BP	GO:0038034	signal transduction in absence of ligand	67/18870	0.000162178	0.00155354	0.000695345	IL1B/IL7/IL1A	3
GO:0097192	BP	GO:0097192	extrinsic apoptotic signaling pathway in absence of ligand	67/18870	0.000162178	0.00155354	0.000695345	IL1B/IL7/IL1A	3
GO:0032635	BP	GO:0032635	interleukin-6 production	177/18870	0.00016947	0.00160384	0.000717857	IL1B/IL1A/IL6/EREG	4
GO:0032675	BP	GO:0032675	regulation of interleukin-6 production	177/18870	0.00016947	0.00160384	0.000717857	IL1B/IL1A/IL6/EREG	4
GO:0070371	BP	GO:0070371	ERK1 and ERK2 cascade	336/18870	0.000171691	0.00161513	0.000722908	IL1B/ICAM1/CCL5/IL1A/CCL3	5
GO:0002711	BP	GO:0002711	positive regulation of T cell mediated immunity	69/18870	0.000176995	0.00164532	0.000736423	IL1B/IL18/IL6	3
GO:2000401	BP	GO:2000401	regulation of lymphocyte migration	69/18870	0.000176995	0.00164532	0.000736423	CXCL12/CCL5/CCL3	3
GO:0071478	BP	GO:0071478	cellular response to radiation	181/18870	0.000184641	0.0016965	0.000759328	MMP9/MMP2/MMP3/MMP1	4
GO:0032306	BP	GO:0032306	regulation of prostaglandin secretion	13/18870	0.000188524	0.0016965	0.000759328	IL1B/IL1A	2
GO:0032308	BP	GO:0032308	positive regulation of prostaglandin secretion	13/18870	0.000188524	0.0016965	0.000759328	IL1B/IL1A	2
GO:0033079	BP	GO:0033079	immature T cell proliferation	13/18870	0.000188524	0.0016965	0.000759328	IL1B/IL1A	2
GO:0033080	BP	GO:0033080	immature T cell proliferation in thymus	13/18870	0.000188524	0.0016965	0.000759328	IL1B/IL1A	2
GO:0070482	BP	GO:0070482	response to oxygen levels	343/18870	0.000188979	0.0016965	0.000759328	PLAT/SOX2/CXCL12/IL1A/MMP2	5
GO:0060759	BP	GO:0060759	regulation of response to cytokine stimulus	183/18870	0.000192584	0.00171903	0.000769415	MMP12/CCL5/IL7/IL6	4
GO:0045766	BP	GO:0045766	positive regulation of angiogenesis	185/18870	0.000200771	0.00176256	0.000788898	C3/IL1B/CXCL8/IL1A	4
GO:1904018	BP	GO:1904018	positive regulation of vasculature development	185/18870	0.000200771	0.00176256	0.000788898	C3/IL1B/CXCL8/IL1A	4
GO:0014823	BP	GO:0014823	response to activity	72/18870	0.000200826	0.00176256	0.000788898	BMP6/MMP2/IL6	3
GO:0045765	BP	GO:0045765	regulation of angiogenesis	349/18870	0.000204833	0.00177894	0.00079623	C3/IL1B/CXCL8/IL1A/IL6	5
GO:0007565	BP	GO:0007565	female pregnancy	186/18870	0.000204958	0.00177894	0.00079623	IL1B/IGFBP5/MMP9/MMP2	4
GO:0071677	BP	GO:0071677	positive regulation of mononuclear cell migration	73/18870	0.000209209	0.00180586	0.00080828	CXCL12/CCL5/CCL3	3
GO:0002706	BP	GO:0002706	regulation of lymphocyte mediated immunity	188/18870	0.000213519	0.001833	0.000820425	C3/IL1B/IL18/IL6	4
GO:0046890	BP	GO:0046890	regulation of lipid biosynthetic process	189/18870	0.000217896	0.00184594	0.000826219	C3/BMP6/IL1B/IL1A	4
GO:1901342	BP	GO:1901342	regulation of vasculature development	354/18870	0.000218805	0.00184594	0.000826219	C3/IL1B/CXCL8/IL1A/IL6	5
GO:0043922	BP	GO:0043922	negative regulation by host of viral transcription	14/18870	0.000219727	0.00184594	0.000826219	CCL5/CCL3	2
GO:0050930	BP	GO:0050930	induction of positive chemotaxis	14/18870	0.000219727	0.00184594	0.000826219	CXCL12/CXCL8	2
GO:0031099	BP	GO:0031099	regeneration	191/18870	0.000226842	0.00189558	0.000848435	SOX2/CXCL12/MMP2/IL6	4
GO:0002822	BP	GO:0002822	regulation of adaptive immune response based on somatic recombination of immune receptors built from immunoglobulin superfamily domains	193/18870	0.00023605	0.00196209	0.000878205	C3/IL1B/IL18/IL6	4
GO:0030728	BP	GO:0030728	ovulation	15/18870	0.000253281	0.00207185	0.00092733	MMP2/EREG	2
GO:0032725	BP	GO:0032725	positive regulation of granulocyte macrophage colony-stimulating factor production	15/18870	0.000253281	0.00207185	0.00092733	IL1B/IL18	2
GO:0090280	BP	GO:0090280	positive regulation of calcium ion import	15/18870	0.000253281	0.00207185	0.00092733	CXCL12/CCL3	2
GO:0042509	BP	GO:0042509	regulation of tyrosine phosphorylation of STAT protein	78/18870	0.00025453	0.00207185	0.00092733	IL18/CCL5/IL6	3
GO:0002449	BP	GO:0002449	lymphocyte mediated immunity	368/18870	0.00026182	0.00210933	0.000944108	C3/IL1B/IL18/ICAM1/IL6	5
GO:0009306	BP	GO:0009306	protein secretion	368/18870	0.00026182	0.00210933	0.000944108	BMP6/IL1B/CCL5/IL1A/IL6	5
GO:0035592	BP	GO:0035592	establishment of protein localization to extracellular region	369/18870	0.000265123	0.00212504	0.000951138	BMP6/IL1B/CCL5/IL1A/IL6	5
GO:0002720	BP	GO:0002720	positive regulation of cytokine production involved in immune response	81/18870	0.000284542	0.00226911	0.00101562	IL1B/IL18/IL6	3
GO:0034112	BP	GO:0034112	positive regulation of homotypic cell-cell adhesion	16/18870	0.000289178	0.00229444	0.00102696	CCL5/IL6	2
GO:0071692	BP	GO:0071692	protein localization to extracellular region	377/18870	0.000292697	0.00231069	0.00103423	BMP6/IL1B/CCL5/IL1A/IL6	5
GO:0007260	BP	GO:0007260	tyrosine phosphorylation of STAT protein	82/18870	0.000295031	0.00231747	0.00103727	IL18/CCL5/IL6	3
GO:0044703	BP	GO:0044703	multi-organism reproductive process	206/18870	0.00030261	0.00236102	0.00105676	IL1B/IGFBP5/MMP9/MMP2	4
GO:0002460	BP	GO:0002460	adaptive immune response based on somatic recombination of immune receptors built from immunoglobulin superfamily domains	380/18870	0.000303581	0.00236102	0.00105676	C3/IL1B/IL18/ICAM1/IL6	5
GO:0007492	BP	GO:0007492	endoderm development	83/18870	0.000305767	0.0023663	0.00105912	SOX2/MMP9/MMP2	3
GO:0002819	BP	GO:0002819	regulation of adaptive immune response	208/18870	0.00031393	0.00241757	0.00108207	C3/IL1B/IL18/IL6	4
GO:0031649	BP	GO:0031649	heat generation	17/18870	0.000327411	0.00249691	0.00111758	IL1B/IL1A	2
GO:0032310	BP	GO:0032310	prostaglandin secretion	17/18870	0.000327411	0.00249691	0.00111758	IL1B/IL1A	2
GO:0002697	BP	GO:0002697	regulation of immune effector process	389/18870	0.000338091	0.00256405	0.00114763	C3/IL1B/IL18/ICAM1/IL6	5
GO:0032370	BP	GO:0032370	positive regulation of lipid transport	86/18870	0.00033948	0.00256405	0.00114763	BMP6/IL1B/IL1A	3
GO:0009612	BP	GO:0009612	response to mechanical stimulus	213/18870	0.000343559	0.00258245	0.00115587	BMP6/IL1B/CXCL12/MMP2	4
GO:0002064	BP	GO:0002064	epithelial cell development	214/18870	0.000349718	0.00261622	0.00117098	BMP6/IL1B/ICAM1/IL1A	4
GO:0044706	BP	GO:0044706	multi-multicellular organism process	216/18870	0.000362271	0.00266399	0.00119237	IL1B/IGFBP5/MMP9/MMP2	4
GO:0098586	BP	GO:0098586	cellular response to virus	88/18870	0.000363235	0.00266399	0.00119237	MMP12/CCL5/IL6	3
GO:0002827	BP	GO:0002827	positive regulation of T-helper 1 type immune response	18/18870	0.000367973	0.00266399	0.00119237	IL1B/IL18	2
GO:0002830	BP	GO:0002830	positive regulation of type 2 immune response	18/18870	0.000367973	0.00266399	0.00119237	IL18/IL6	2
GO:0032604	BP	GO:0032604	granulocyte macrophage colony-stimulating factor production	18/18870	0.000367973	0.00266399	0.00119237	IL1B/IL18	2
GO:0032645	BP	GO:0032645	regulation of granulocyte macrophage colony-stimulating factor production	18/18870	0.000367973	0.00266399	0.00119237	IL1B/IL18	2
GO:0035234	BP	GO:0035234	ectopic germ cell programmed cell death	18/18870	0.000367973	0.00266399	0.00119237	IL1B/IL1A	2
GO:0070374	BP	GO:0070374	positive regulation of ERK1 and ERK2 cascade	218/18870	0.000375145	0.00268144	0.00120017	ICAM1/CCL5/IL1A/CCL3	4
GO:0001960	BP	GO:0001960	negative regulation of cytokine-mediated signaling pathway	89/18870	0.000375503	0.00268144	0.00120017	MMP12/CCL5/IL6	3
GO:0014910	BP	GO:0014910	regulation of smooth muscle cell migration	89/18870	0.000375503	0.00268144	0.00120017	IGFBP5/CCL5/IGFBP3	3
GO:0006979	BP	GO:0006979	response to oxidative stress	400/18870	0.00038423	0.00273134	0.00122251	MMP9/IL1A/MMP2/IL6/MMP3	5
GO:0046889	BP	GO:0046889	positive regulation of lipid biosynthetic process	90/18870	0.000388036	0.00274597	0.00122906	BMP6/IL1B/IL1A	3
GO:0032305	BP	GO:0032305	positive regulation of icosanoid secretion	19/18870	0.000410858	0.00289443	0.00129551	IL1B/IL1A	2
GO:0050678	BP	GO:0050678	regulation of epithelial cell proliferation	407/18870	0.000415985	0.00291746	0.00130582	BMP6/SOX2/CXCL12/MMP12/EREG	5
GO:1904705	BP	GO:1904705	regulation of vascular associated smooth muscle cell proliferation	93/18870	0.000427242	0.0029831	0.00133519	IGFBP5/MMP9/MMP2	3
GO:0019915	BP	GO:0019915	lipid storage	94/18870	0.000440854	0.00303764	0.00135961	C3/IL1B/IL6	3
GO:0051781	BP	GO:0051781	positive regulation of cell division	94/18870	0.000440854	0.00303764	0.00135961	IL1B/IL1A/EREG	3
GO:0060761	BP	GO:0060761	negative regulation of response to cytokine stimulus	94/18870	0.000440854	0.00303764	0.00135961	MMP12/CCL5/IL6	3
GO:0097191	BP	GO:0097191	extrinsic apoptotic signaling pathway	229/18870	0.000451887	0.00306182	0.00137043	IL1B/ICAM1/IL7/IL1A	4
GO:1990874	BP	GO:1990874	vascular associated smooth muscle cell proliferation	95/18870	0.000454743	0.00306182	0.00137043	IGFBP5/MMP9/MMP2	3
GO:0032303	BP	GO:0032303	regulation of icosanoid secretion	20/18870	0.000456058	0.00306182	0.00137043	IL1B/IL1A	2
GO:0060353	BP	GO:0060353	regulation of cell adhesion molecule production	20/18870	0.000456058	0.00306182	0.00137043	IL1B/CXCL8	2
GO:0140131	BP	GO:0140131	positive regulation of lymphocyte chemotaxis	20/18870	0.000456058	0.00306182	0.00137043	CCL5/CCL3	2
GO:1903978	BP	GO:1903978	regulation of microglial cell activation	20/18870	0.000456058	0.00306182	0.00137043	IL6/CCL3	2
GO:0042060	BP	GO:0042060	wound healing	423/18870	0.00049602	0.00331595	0.00148417	PLAT/MMP12/IL1A/IL6/EREG	5
GO:0090026	BP	GO:0090026	positive regulation of monocyte chemotaxis	21/18870	0.000503566	0.00335213	0.00150037	CXCL12/CCL5	2
GO:0002709	BP	GO:0002709	regulation of T cell mediated immunity	99/18870	0.000513102	0.0034012	0.00152233	IL1B/IL18/IL6	3
GO:0009314	BP	GO:0009314	response to radiation	428/18870	0.00052327	0.00345402	0.00154597	MMP9/IL1A/MMP2/MMP3/MMP1	5
GO:0030098	BP	GO:0030098	lymphocyte differentiation	429/18870	0.000528853	0.00347627	0.00155593	IL1B/IL18/IL7/IL1A/IL6	5
GO:0043434	BP	GO:0043434	response to peptide hormone	430/18870	0.000534481	0.00349863	0.00156594	IL1B/CXCL12/IGFBP5/GDF15/EREG	5
GO:0030449	BP	GO:0030449	regulation of complement activation	22/18870	0.000553375	0.00360727	0.00161457	C3/IL1B	2
GO:0009615	BP	GO:0009615	response to virus	436/18870	0.000569206	0.00369513	0.00165389	IL1B/CXCL12/MMP12/CCL5/IL6	5
GO:0010893	BP	GO:0010893	positive regulation of steroid biosynthetic process	23/18870	0.000605479	0.0038667	0.00173068	BMP6/IL1A	2
GO:0060252	BP	GO:0060252	positive regulation of glial cell proliferation	23/18870	0.000605479	0.0038667	0.00173068	IL1B/IL6	2
GO:0060352	BP	GO:0060352	cell adhesion molecule production	23/18870	0.000605479	0.0038667	0.00173068	IL1B/CXCL8	2
GO:2000193	BP	GO:2000193	positive regulation of fatty acid transport	23/18870	0.000605479	0.0038667	0.00173068	IL1B/IL1A	2
GO:0010720	BP	GO:0010720	positive regulation of cell development	444/18870	0.000618122	0.00393146	0.00175967	IL1B/IL18/CXCL12/IL7/IL6	5
GO:0032760	BP	GO:0032760	positive regulation of tumor necrosis factor production	106/18870	0.00062639	0.00396798	0.00177601	IL1A/IL6/CCL3	3
GO:0046883	BP	GO:0046883	regulation of hormone secretion	251/18870	0.000638058	0.00402566	0.00180183	BMP6/IL1B/CCL5/IL6	4
GO:0002922	BP	GO:0002922	positive regulation of humoral immune response	24/18870	0.000659871	0.00414663	0.00185597	C3/IL1B	2
GO:0034599	BP	GO:0034599	cellular response to oxidative stress	255/18870	0.00067698	0.0042372	0.00189651	MMP9/MMP2/IL6/MMP3	4
GO:0002444	BP	GO:0002444	myeloid leukocyte mediated immunity	110/18870	0.00069775	0.00433267	0.00193924	C3/IL6/CCL3	3
GO:1903557	BP	GO:1903557	positive regulation of tumor necrosis factor superfamily cytokine production	110/18870	0.00069775	0.00433267	0.00193924	IL1A/IL6/CCL3	3
GO:0010623	BP	GO:0010623	programmed cell death involved in cell development	25/18870	0.000716542	0.00439722	0.00196813	IL1B/IL1A	2
GO:0048143	BP	GO:0048143	astrocyte activation	25/18870	0.000716542	0.00439722	0.00196813	IL1B/IL6	2
GO:0050927	BP	GO:0050927	positive regulation of positive chemotaxis	25/18870	0.000716542	0.00439722	0.00196813	CXCL12/CXCL8	2
GO:0050926	BP	GO:0050926	regulation of positive chemotaxis	26/18870	0.000775488	0.00470383	0.00210537	CXCL12/CXCL8	2
GO:1901623	BP	GO:1901623	regulation of lymphocyte chemotaxis	26/18870	0.000775488	0.00470383	0.00210537	CCL5/CCL3	2
GO:1905523	BP	GO:1905523	positive regulation of macrophage migration	26/18870	0.000775488	0.00470383	0.00210537	CCL5/CCL3	2
GO:0010818	BP	GO:0010818	T cell chemotaxis	27/18870	0.0008367	0.00500593	0.00224059	CCL5/CCL3	2
GO:0032740	BP	GO:0032740	positive regulation of interleukin-17 production	27/18870	0.0008367	0.00500593	0.00224059	IL18/IL6	2
GO:0045940	BP	GO:0045940	positive regulation of steroid metabolic process	27/18870	0.0008367	0.00500593	0.00224059	BMP6/IL1A	2
GO:0002699	BP	GO:0002699	positive regulation of immune effector process	270/18870	0.00083804	0.00500593	0.00224059	C3/IL1B/IL18/IL6	4
GO:0007088	BP	GO:0007088	regulation of mitotic nuclear division	118/18870	0.000855587	0.00505311	0.0022617	IL1B/IL1A/EREG	3
GO:0050830	BP	GO:0050830	defense response to Gram-positive bacterium	118/18870	0.000855587	0.00505311	0.0022617	IL1B/IL18/IL6	3
GO:0051928	BP	GO:0051928	positive regulation of calcium ion transport	118/18870	0.000855587	0.00505311	0.0022617	CXCL12/CCL5/CCL3	3
GO:1903131	BP	GO:1903131	mononuclear cell differentiation	481/18870	0.000886738	0.00521747	0.00233527	IL1B/IL18/IL7/IL1A/IL6	5
GO:0002718	BP	GO:0002718	regulation of cytokine production involved in immune response	120/18870	0.000898296	0.00521834	0.00233566	IL1B/IL18/IL6	3
GO:0015732	BP	GO:0015732	prostaglandin transport	28/18870	0.000900172	0.00521834	0.00233566	IL1B/IL1A	2
GO:0048245	BP	GO:0048245	eosinophil chemotaxis	28/18870	0.000900172	0.00521834	0.00233566	CCL5/CCL3	2
GO:0090594	BP	GO:0090594	inflammatory response to wounding	28/18870	0.000900172	0.00521834	0.00233566	IL1A/IL6	2
GO:0071887	BP	GO:0071887	leukocyte apoptotic process	121/18870	0.000920149	0.00531453	0.00237871	CXCL12/CCL5/IL6	3
GO:0002367	BP	GO:0002367	cytokine production involved in immune response	122/18870	0.000942337	0.00540296	0.00241829	IL1B/IL18/IL6	3
GO:0022612	BP	GO:0022612	gland morphogenesis	122/18870	0.000942337	0.00540296	0.00241829	IGFBP5/MMP2/IL6	3
GO:0002286	BP	GO:0002286	T cell activation involved in immune response	123/18870	0.000964862	0.00547806	0.00245191	IL18/ICAM1/IL6	3
GO:0030282	BP	GO:0030282	bone mineralization	123/18870	0.000964862	0.00547806	0.00245191	BMP6/MMP13/CCL3	3
GO:0090025	BP	GO:0090025	regulation of monocyte chemotaxis	29/18870	0.000965897	0.00547806	0.00245191	CXCL12/CCL5	2
GO:0045860	BP	GO:0045860	positive regulation of protein kinase activity	282/18870	0.000985095	0.00556172	0.00248935	IL1B/IL18/CCL5/EREG	4
GO:0045446	BP	GO:0045446	endothelial cell differentiation	124/18870	0.000987727	0.00556172	0.00248935	BMP6/IL1B/ICAM1	3
GO:0071675	BP	GO:0071675	regulation of mononuclear cell migration	125/18870	0.00101093	0.00567206	0.00253874	CXCL12/CCL5/CCL3	3
GO:0010721	BP	GO:0010721	negative regulation of cell development	287/18870	0.00105143	0.00587826	0.00263103	IL1B/IL1A/IL6/CCL3	4
GO:0007548	BP	GO:0007548	sex differentiation	288/18870	0.00106506	0.00591241	0.00264631	BMP6/IL1A/MMP2/EREG	4
GO:1903532	BP	GO:1903532	positive regulation of secretion by cell	288/18870	0.00106506	0.00591241	0.00264631	BMP6/IL1B/CXCL12/IL1A	4
GO:0001704	BP	GO:0001704	formation of primary germ layer	128/18870	0.00108262	0.00598872	0.00268047	SOX2/MMP9/MMP2	3
GO:0002825	BP	GO:0002825	regulation of T-helper 1 type immune response	31/18870	0.00110408	0.00604358	0.00270502	IL1B/IL18	2
GO:0050999	BP	GO:0050999	regulation of nitric-oxide synthase activity	31/18870	0.00110408	0.00604358	0.00270502	IL1B/IL1A	2
GO:2000191	BP	GO:2000191	regulation of fatty acid transport	31/18870	0.00110408	0.00604358	0.00270502	IL1B/IL1A	2
GO:0001958	BP	GO:0001958	endochondral ossification	32/18870	0.00117652	0.00632985	0.00283315	BMP6/MMP13	2
GO:0002360	BP	GO:0002360	T cell lineage commitment	32/18870	0.00117652	0.00632985	0.00283315	IL7/IL6	2
GO:0036075	BP	GO:0036075	replacement ossification	32/18870	0.00117652	0.00632985	0.00283315	BMP6/MMP13	2
GO:0070498	BP	GO:0070498	interleukin-1-mediated signaling pathway	32/18870	0.00117652	0.00632985	0.00283315	IL1B/IL6	2
GO:0072677	BP	GO:0072677	eosinophil migration	32/18870	0.00117652	0.00632985	0.00283315	CCL5/CCL3	2
GO:0001666	BP	GO:0001666	response to hypoxia	298/18870	0.00120835	0.00647888	0.00289986	PLAT/CXCL12/IL1A/MMP2	4
GO:0090279	BP	GO:0090279	regulation of calcium ion import	33/18870	0.00125119	0.00667727	0.00298865	CXCL12/CCL3	2
GO:0002366	BP	GO:0002366	leukocyte activation involved in immune response	301/18870	0.00125385	0.00667727	0.00298865	IL18/ICAM1/IL6/CCL3	4
GO:0002702	BP	GO:0002702	positive regulation of production of molecular mediator of immune response	136/18870	0.0012893	0.00684286	0.00306277	IL1B/IL18/IL6	3
GO:0002263	BP	GO:0002263	cell activation involved in immune response	305/18870	0.00131637	0.00693159	0.00310249	IL18/ICAM1/IL6/CCL3	4
GO:0002828	BP	GO:0002828	regulation of type 2 immune response	34/18870	0.00132808	0.00693159	0.00310249	IL18/IL6	2
GO:0032743	BP	GO:0032743	positive regulation of interleukin-2 production	34/18870	0.00132808	0.00693159	0.00310249	IL1B/IL1A	2
GO:0034110	BP	GO:0034110	regulation of homotypic cell-cell adhesion	34/18870	0.00132808	0.00693159	0.00310249	CCL5/IL6	2
GO:1902624	BP	GO:1902624	positive regulation of neutrophil migration	34/18870	0.00132808	0.00693159	0.00310249	CXCL8/IL1A	2
GO:0046879	BP	GO:0046879	hormone secretion	308/18870	0.00136468	0.00709414	0.00317524	BMP6/IL1B/CCL5/IL6	4
GO:0008277	BP	GO:0008277	regulation of G protein-coupled receptor signaling pathway	139/18870	0.00137277	0.00709414	0.00317524	C3/CXCL8/CCL5	3
GO:0035270	BP	GO:0035270	endocrine system development	139/18870	0.00137277	0.00709414	0.00317524	BMP6/SOX2/IL6	3
GO:0051047	BP	GO:0051047	positive regulation of secretion	310/18870	0.00139757	0.00719862	0.003222	BMP6/IL1B/CXCL12/IL1A	4
GO:2000406	BP	GO:2000406	positive regulation of T cell migration	35/18870	0.00140718	0.00722443	0.00323355	CXCL12/CCL5	2
GO:0007162	BP	GO:0007162	negative regulation of cell adhesion	312/18870	0.00143101	0.00732284	0.0032776	BMP6/CXCL12/MMP12/MMP2	4
GO:0003158	BP	GO:0003158	endothelium development	143/18870	0.00148925	0.00759616	0.00339994	BMP6/IL1B/ICAM1	3
GO:0043588	BP	GO:0043588	skin development	317/18870	0.00151705	0.00768804	0.00344106	IL18/IGFBP5/IL1A/EREG	4
GO:0062197	BP	GO:0062197	cellular response to chemical stress	317/18870	0.00151705	0.00768804	0.00344106	MMP9/MMP2/IL6/MMP3	4
GO:0009416	BP	GO:0009416	response to light stimulus	318/18870	0.00153469	0.0077524	0.00346987	MMP9/MMP2/MMP3/MMP1	4
GO:0045834	BP	GO:0045834	positive regulation of lipid metabolic process	145/18870	0.00154975	0.00779209	0.00348763	BMP6/IL1B/IL1A	3
GO:0009914	BP	GO:0009914	hormone transport	319/18870	0.00155247	0.00779209	0.00348763	BMP6/IL1B/CCL5/IL6	4
GO:0051783	BP	GO:0051783	regulation of nuclear division	146/18870	0.00158058	0.00790791	0.00353947	IL1B/IL1A/EREG	3
GO:0044403	BP	GO:0044403	biological process involved in symbiotic interaction	322/18870	0.00160666	0.00801291	0.00358647	CXCL8/ICAM1/CCL5/CCL3	4
GO:0014912	BP	GO:0014912	negative regulation of smooth muscle cell migration	38/18870	0.00165768	0.0082152	0.00367701	IGFBP5/IGFBP3	2
GO:0060416	BP	GO:0060416	response to growth hormone	38/18870	0.00165768	0.0082152	0.00367701	IGFBP5/GDF15	2
GO:0045667	BP	GO:0045667	regulation of osteoblast differentiation	150/18870	0.00170771	0.00843652	0.00377607	BMP6/IGFBP5/IL6	3
GO:0032368	BP	GO:0032368	regulation of lipid transport	153/18870	0.00180715	0.00889979	0.00398342	BMP6/IL1B/IL1A	3
GO:0033674	BP	GO:0033674	positive regulation of kinase activity	337/18870	0.00189762	0.00928709	0.00415677	IL1B/IL18/CCL5/EREG	4
GO:0062012	BP	GO:0062012	regulation of small molecule metabolic process	337/18870	0.00189762	0.00928709	0.00415677	BMP6/IL1B/IGFBP3/IGFBP4	4
GO:0042063	BP	GO:0042063	gliogenesis	338/18870	0.00191823	0.00931895	0.00417103	IL1B/SOX2/IL6/CCL3	4
GO:0002691	BP	GO:0002691	regulation of cellular extravasation	41/18870	0.00192785	0.00931895	0.00417103	CXCL12/ICAM1	2
GO:0060251	BP	GO:0060251	regulation of glial cell proliferation	41/18870	0.00192785	0.00931895	0.00417103	IL1B/IL6	2
GO:1904994	BP	GO:1904994	regulation of leukocyte adhesion to vascular endothelial cell	41/18870	0.00192785	0.00931895	0.00417103	CXCL12/IL6	2
GO:0019216	BP	GO:0019216	regulation of lipid metabolic process	342/18870	0.00200224	0.00964882	0.00431868	C3/BMP6/IL1B/IL1A	4
GO:0042092	BP	GO:0042092	type 2 immune response	42/18870	0.00202225	0.00971546	0.00434851	IL18/IL6	2
GO:0014002	BP	GO:0014002	astrocyte development	43/18870	0.00211881	0.0101483	0.00454224	IL1B/IL6	2
GO:0051235	BP	GO:0051235	maintenance of location	350/18870	0.00217787	0.0103995	0.00465467	C3/IL1B/IL6/CCL3	4
GO:0050691	BP	GO:0050691	regulation of defense response to virus by host	44/18870	0.00221751	0.0105567	0.00472504	IL1B/MMP12	2
GO:0050796	BP	GO:0050796	regulation of insulin secretion	165/18870	0.00224093	0.010636	0.00476051	IL1B/CCL5/IL6	3
GO:1905521	BP	GO:1905521	regulation of macrophage migration	45/18870	0.00231837	0.0109703	0.00491017	CCL5/CCL3	2
GO:0031018	BP	GO:0031018	endocrine pancreas development	46/18870	0.00242136	0.0112877	0.00505221	BMP6/IL6	2
GO:0032309	BP	GO:0032309	icosanoid secretion	46/18870	0.00242136	0.0112877	0.00505221	IL1B/IL1A	2
GO:0032768	BP	GO:0032768	regulation of monooxygenase activity	46/18870	0.00242136	0.0112877	0.00505221	IL1B/IL1A	2
GO:0032892	BP	GO:0032892	positive regulation of organic acid transport	46/18870	0.00242136	0.0112877	0.00505221	IL1B/IL1A	2
GO:1902622	BP	GO:1902622	regulation of neutrophil migration	46/18870	0.00242136	0.0112877	0.00505221	CXCL8/IL1A	2
GO:0002920	BP	GO:0002920	regulation of humoral immune response	47/18870	0.00252648	0.0117083	0.00524046	C3/IL1B	2
GO:0045601	BP	GO:0045601	regulation of endothelial cell differentiation	47/18870	0.00252648	0.0117083	0.00524046	BMP6/IL1B	2
GO:0007259	BP	GO:0007259	receptor signaling pathway via JAK-STAT	174/18870	0.00260532	0.0120094	0.00537526	IL18/CCL5/IL6	3
GO:0032620	BP	GO:0032620	interleukin-17 production	48/18870	0.00263373	0.0120094	0.00537526	IL18/IL6	2
GO:0032660	BP	GO:0032660	regulation of interleukin-17 production	48/18870	0.00263373	0.0120094	0.00537526	IL18/IL6	2
GO:0042088	BP	GO:0042088	T-helper 1 type immune response	48/18870	0.00263373	0.0120094	0.00537526	IL1B/IL18	2
GO:0070509	BP	GO:0070509	calcium ion import	48/18870	0.00263373	0.0120094	0.00537526	CXCL12/CCL3	2
GO:0002833	BP	GO:0002833	positive regulation of response to biotic stimulus	369/18870	0.00263734	0.0120094	0.00537526	BMP6/MMP12/CCL5/EREG	4
GO:0031214	BP	GO:0031214	biomineral tissue development	175/18870	0.00264794	0.0120229	0.00538126	BMP6/MMP13/CCL3	3
GO:0001774	BP	GO:0001774	microglial cell activation	49/18870	0.0027431	0.0122426	0.00547963	IL6/CCL3	2
GO:0014911	BP	GO:0014911	positive regulation of smooth muscle cell migration	49/18870	0.0027431	0.0122426	0.00547963	IGFBP5/CCL5	2
GO:0046427	BP	GO:0046427	positive regulation of receptor signaling pathway via JAK-STAT	49/18870	0.0027431	0.0122426	0.00547963	CCL5/IL6	2
GO:0048286	BP	GO:0048286	lung alveolus development	49/18870	0.0027431	0.0122426	0.00547963	IGFBP5/MMP12	2
GO:0061028	BP	GO:0061028	establishment of endothelial barrier	49/18870	0.0027431	0.0122426	0.00547963	IL1B/ICAM1	2
GO:2000404	BP	GO:2000404	regulation of T cell migration	49/18870	0.0027431	0.0122426	0.00547963	CXCL12/CCL5	2
GO:0022602	BP	GO:0022602	ovulation cycle process	50/18870	0.00285458	0.0127041	0.00568617	MMP2/EREG	2
GO:0019083	BP	GO:0019083	viral transcription	51/18870	0.00296816	0.0131352	0.00587912	CCL5/CCL3	2
GO:0048013	BP	GO:0048013	ephrin receptor signaling pathway	51/18870	0.00296816	0.0131352	0.00587912	MMP9/MMP2	2
GO:0001659	BP	GO:0001659	temperature homeostasis	183/18870	0.00300445	0.0132584	0.00593428	IL1B/IL18/IL1A	3
GO:0008544	BP	GO:0008544	epidermis development	385/18870	0.0030729	0.0135225	0.00605247	IL18/IGFBP5/IL1A/EREG	4
GO:0002269	BP	GO:0002269	leukocyte activation involved in inflammatory response	52/18870	0.00308385	0.0135328	0.00605707	IL6/CCL3	2
GO:0032640	BP	GO:0032640	tumor necrosis factor production	186/18870	0.00314539	0.0136881	0.00612662	IL1A/IL6/CCL3	3
GO:0032680	BP	GO:0032680	regulation of tumor necrosis factor production	186/18870	0.00314539	0.0136881	0.00612662	IL1A/IL6/CCL3	3
GO:0051302	BP	GO:0051302	regulation of cell division	186/18870	0.00314539	0.0136881	0.00612662	IL1B/IL1A/EREG	3
GO:0071622	BP	GO:0071622	regulation of granulocyte chemotaxis	53/18870	0.00320163	0.0138561	0.00620179	CXCL8/CCL5	2
GO:1904894	BP	GO:1904894	positive regulation of receptor signaling pathway via STAT	53/18870	0.00320163	0.0138561	0.00620179	CCL5/IL6	2
GO:0097696	BP	GO:0097696	receptor signaling pathway via STAT	188/18870	0.00324159	0.0139905	0.00626195	IL18/CCL5/IL6	3
GO:0010883	BP	GO:0010883	regulation of lipid storage	54/18870	0.00332149	0.014257	0.00638124	C3/IL6	2
GO:0045744	BP	GO:0045744	negative regulation of G protein-coupled receptor signaling pathway	54/18870	0.00332149	0.014257	0.00638124	CXCL8/CCL5	2
GO:0002700	BP	GO:0002700	regulation of production of molecular mediator of immune response	191/18870	0.00338925	0.0144296	0.00645847	IL1B/IL18/IL6	3
GO:0071706	BP	GO:0071706	tumor necrosis factor superfamily cytokine production	191/18870	0.00338925	0.0144296	0.00645847	IL1A/IL6/CCL3	3
GO:1903555	BP	GO:1903555	regulation of tumor necrosis factor superfamily cytokine production	191/18870	0.00338925	0.0144296	0.00645847	IL1A/IL6/CCL3	3
GO:0001541	BP	GO:0001541	ovarian follicle development	56/18870	0.00356745	0.0150658	0.00674323	MMP2/EREG	2
GO:0030857	BP	GO:0030857	negative regulation of epithelial cell differentiation	56/18870	0.00356745	0.0150658	0.00674323	MMP9/IL1A	2
GO:0060986	BP	GO:0060986	endocrine hormone secretion	56/18870	0.00356745	0.0150658	0.00674323	BMP6/IL1B	2
GO:0090276	BP	GO:0090276	regulation of peptide hormone secretion	195/18870	0.00359248	0.0151308	0.00677233	IL1B/CCL5/IL6	3
GO:0007369	BP	GO:0007369	gastrulation	197/18870	0.00369684	0.0155287	0.00695043	SOX2/MMP9/MMP2	3
GO:0002791	BP	GO:0002791	regulation of peptide secretion	198/18870	0.00374971	0.015667	0.00701233	IL1B/CCL5/IL6	3
GO:0045664	BP	GO:0045664	regulation of neuron differentiation	198/18870	0.00374971	0.015667	0.00701233	BMP6/SOX2/CXCL12	3
GO:0030073	BP	GO:0030073	insulin secretion	199/18870	0.00380304	0.0158477	0.0070932	IL1B/CCL5/IL6	3
GO:0061756	BP	GO:0061756	leukocyte adhesion to vascular endothelial cell	58/18870	0.00382168	0.0158832	0.00710912	CXCL12/IL6	2
GO:0090087	BP	GO:0090087	regulation of peptide transport	200/18870	0.00385684	0.015987	0.00715558	IL1B/CCL5/IL6	3
GO:0010718	BP	GO:0010718	positive regulation of epithelial to mesenchymal transition	59/18870	0.00395188	0.0162524	0.00727434	IL1B/IL6	2
GO:0014009	BP	GO:0014009	glial cell proliferation	59/18870	0.00395188	0.0162524	0.00727434	IL1B/IL6	2
GO:2000107	BP	GO:2000107	negative regulation of leukocyte apoptotic process	59/18870	0.00395188	0.0162524	0.00727434	CXCL12/CCL5	2
GO:0051347	BP	GO:0051347	positive regulation of transferase activity	414/18870	0.003984	0.0163417	0.00731432	IL1B/IL18/CCL5/EREG	4
GO:0001961	BP	GO:0001961	positive regulation of cytokine-mediated signaling pathway	60/18870	0.00408413	0.0166798	0.00746563	MMP12/IL7	2
GO:0001558	BP	GO:0001558	regulation of cell growth	417/18870	0.00408765	0.0166798	0.00746563	CXCL12/IGFBP5/IGFBP3/IGFBP4	4
GO:0060350	BP	GO:0060350	endochondral bone morphogenesis	61/18870	0.00421842	0.0171687	0.00768449	BMP6/MMP13	2
GO:0032731	BP	GO:0032731	positive regulation of interleukin-1 beta production	62/18870	0.00435474	0.0176322	0.00789193	IL6/CCL3	2
GO:0043030	BP	GO:0043030	regulation of macrophage activation	62/18870	0.00435474	0.0176322	0.00789193	IL6/CCL3	2
GO:0032623	BP	GO:0032623	interleukin-2 production	63/18870	0.00449309	0.0180068	0.00805957	IL1B/IL1A	2
GO:0032663	BP	GO:0032663	regulation of interleukin-2 production	63/18870	0.00449309	0.0180068	0.00805957	IL1B/IL1A	2
GO:0032757	BP	GO:0032757	positive regulation of interleukin-8 production	63/18870	0.00449309	0.0180068	0.00805957	IL1B/IL6	2
GO:0071715	BP	GO:0071715	icosanoid transport	63/18870	0.00449309	0.0180068	0.00805957	IL1B/IL1A	2
GO:0002285	BP	GO:0002285	lymphocyte activation involved in immune response	213/18870	0.00459894	0.0183358	0.00820685	IL18/ICAM1/IL6	3
GO:0001885	BP	GO:0001885	endothelial cell development	64/18870	0.00463347	0.0183358	0.00820685	IL1B/ICAM1	2
GO:0031100	BP	GO:0031100	animal organ regeneration	64/18870	0.00463347	0.0183358	0.00820685	CXCL12/IL6	2
GO:0048247	BP	GO:0048247	lymphocyte chemotaxis	64/18870	0.00463347	0.0183358	0.00820685	CCL5/CCL3	2
GO:0016032	BP	GO:0016032	viral process	432/18870	0.00463355	0.0183358	0.00820685	CXCL8/ICAM1/CCL5/CCL3	4
GO:0043270	BP	GO:0043270	positive regulation of monoatomic ion transport	214/18870	0.00465935	0.0183916	0.00823181	CXCL12/CCL5/CCL3	3
GO:0045453	BP	GO:0045453	bone resorption	65/18870	0.00477586	0.0188042	0.00841649	IL7/IL6	2
GO:0050679	BP	GO:0050679	positive regulation of epithelial cell proliferation	218/18870	0.00490584	0.0192677	0.00862396	BMP6/CXCL12/MMP12	3
GO:0048732	BP	GO:0048732	gland development	443/18870	0.00506393	0.0197512	0.00884035	SOX2/IGFBP5/MMP2/IL6	4
GO:0006956	BP	GO:0006956	complement activation	67/18870	0.00506666	0.0197512	0.00884035	C3/IL1B	2
GO:0060760	BP	GO:0060760	positive regulation of response to cytokine stimulus	67/18870	0.00506666	0.0197512	0.00884035	MMP12/IL7	2
GO:0001906	BP	GO:0001906	cell killing	223/18870	0.0052249	0.0203176	0.00909389	C3/IL18/ICAM1	3
GO:1901224	BP	GO:1901224	positive regulation of non-canonical NF-kappaB signal transduction	69/18870	0.00536545	0.0208126	0.00931545	IL1B/IL18	2
GO:0048662	BP	GO:0048662	negative regulation of smooth muscle cell proliferation	70/18870	0.00551782	0.021351	0.0095564	IGFBP5/IGFBP3	2
GO:0071241	BP	GO:0071241	cellular response to inorganic substance	229/18870	0.00562401	0.0217084	0.00971639	BMP6/MMP9/MMP3	3
GO:0042698	BP	GO:0042698	ovulation cycle	71/18870	0.00567217	0.0218111	0.00976235	MMP2/EREG	2
GO:0009743	BP	GO:0009743	response to carbohydrate	230/18870	0.00569227	0.0218111	0.00976235	IL1B/ICAM1/IL1A	3
GO:0048705	BP	GO:0048705	skeletal system morphogenesis	230/18870	0.00569227	0.0218111	0.00976235	BMP6/MMP13/MMP2	3
GO:0014015	BP	GO:0014015	positive regulation of gliogenesis	72/18870	0.0058285	0.0221709	0.00992337	IL1B/IL6	2
GO:0050766	BP	GO:0050766	positive regulation of phagocytosis	72/18870	0.0058285	0.0221709	0.00992337	C3/IL1B	2
GO:0071260	BP	GO:0071260	cellular response to mechanical stimulus	72/18870	0.0058285	0.0221709	0.00992337	BMP6/IL1B	2
GO:0008406	BP	GO:0008406	gonad development	233/18870	0.00590003	0.0223888	0.0100209	IL1A/MMP2/EREG	3
GO:0032732	BP	GO:0032732	positive regulation of interleukin-1 production	73/18870	0.00598679	0.0225545	0.0100951	IL6/CCL3	2
GO:0042093	BP	GO:0042093	T-helper cell differentiation	73/18870	0.00598679	0.0225545	0.0100951	IL18/IL6	2
GO:0045661	BP	GO:0045661	regulation of myoblast differentiation	73/18870	0.00598679	0.0225545	0.0100951	IL18/IGFBP3	2
GO:0045123	BP	GO:0045123	cellular extravasation	74/18870	0.00614704	0.0230477	0.0103158	CXCL12/ICAM1	2
GO:0045669	BP	GO:0045669	positive regulation of osteoblast differentiation	74/18870	0.00614704	0.0230477	0.0103158	BMP6/IL6	2
GO:0045137	BP	GO:0045137	development of primary sexual characteristics	238/18870	0.00625636	0.0233462	0.0104494	IL1A/MMP2/EREG	3
GO:0071356	BP	GO:0071356	cellular response to tumor necrosis factor	238/18870	0.00625636	0.0233462	0.0104494	CXCL8/CCL5/CCL3	3
GO:0002294	BP	GO:0002294	CD4-positive, alpha-beta T cell differentiation involved in immune response	75/18870	0.00630924	0.0234877	0.0105128	IL18/IL6	2
GO:0002287	BP	GO:0002287	alpha-beta T cell activation involved in immune response	76/18870	0.00647339	0.023883	0.0106897	IL18/IL6	2
GO:0002293	BP	GO:0002293	alpha-beta T cell differentiation involved in immune response	76/18870	0.00647339	0.023883	0.0106897	IL18/IL6	2
GO:2000242	BP	GO:2000242	negative regulation of reproductive process	76/18870	0.00647339	0.023883	0.0106897	PLAT/IL1A	2
GO:0030072	BP	GO:0030072	peptide hormone secretion	241/18870	0.00647623	0.023883	0.0106897	IL1B/CCL5/IL6	3
GO:0050769	BP	GO:0050769	positive regulation of neurogenesis	242/18870	0.00655054	0.0241004	0.010787	IL1B/CXCL12/IL6	3
GO:0032729	BP	GO:0032729	positive regulation of type II interferon production	77/18870	0.00663948	0.0243138	0.0108825	IL1B/IL18	2
GO:0032890	BP	GO:0032890	regulation of organic acid transport	77/18870	0.00663948	0.0243138	0.0108825	IL1B/IL1A	2
GO:0051091	BP	GO:0051091	positive regulation of DNA-binding transcription factor activity	244/18870	0.00670068	0.0244809	0.0109573	IL1B/IL18/IL6	3
GO:0010827	BP	GO:0010827	regulation of glucose transmembrane transport	78/18870	0.0068075	0.024756	0.0110804	C3/IL1B	2
GO:0019233	BP	GO:0019233	sensory perception of pain	78/18870	0.0068075	0.024756	0.0110804	CXCL12/CCL3	2
GO:0002790	BP	GO:0002790	peptide secretion	246/18870	0.00685288	0.0248635	0.0111285	IL1B/CCL5/IL6	3
GO:0031016	BP	GO:0031016	pancreas development	79/18870	0.00697746	0.0252571	0.0113047	BMP6/IL6	2
GO:0042593	BP	GO:0042593	glucose homeostasis	251/18870	0.0072424	0.0260959	0.0116802	IGFBP5/ICAM1/IL6	3
GO:0051924	BP	GO:0051924	regulation of calcium ion transport	251/18870	0.0072424	0.0260959	0.0116802	CXCL12/CCL5/CCL3	3
GO:0010001	BP	GO:0010001	glial cell differentiation	252/18870	0.00732185	0.0261469	0.011703	IL1B/SOX2/IL6	3
GO:0033500	BP	GO:0033500	carbohydrate homeostasis	252/18870	0.00732185	0.0261469	0.011703	IGFBP5/ICAM1/IL6	3
GO:0030500	BP	GO:0030500	regulation of bone mineralization	81/18870	0.00732312	0.0261469	0.011703	BMP6/CCL3	2
GO:0050810	BP	GO:0050810	regulation of steroid biosynthetic process	81/18870	0.00732312	0.0261469	0.011703	BMP6/IL1A	2
GO:0051341	BP	GO:0051341	regulation of oxidoreductase activity	82/18870	0.00749883	0.0267135	0.0119566	IL1B/IL1A	2
GO:0016049	BP	GO:0016049	cell growth	497/18870	0.00757085	0.0269091	0.0120441	CXCL12/IGFBP5/IGFBP3/IGFBP4	4
GO:0002292	BP	GO:0002292	T cell differentiation involved in immune response	84/18870	0.00785594	0.0277341	0.0124134	IL18/IL6	2
GO:0050871	BP	GO:0050871	positive regulation of B cell activation	84/18870	0.00785594	0.0277341	0.0124134	IL7/IL6	2
GO:0060395	BP	GO:0060395	SMAD protein signal transduction	84/18870	0.00785594	0.0277341	0.0124134	BMP6/GDF15	2
GO:0034612	BP	GO:0034612	response to tumor necrosis factor	259/18870	0.00789263	0.0278012	0.0124434	CXCL8/CCL5/CCL3	3
GO:0034103	BP	GO:0034103	regulation of tissue remodeling	85/18870	0.00803733	0.0281845	0.012615	IL18/IL6	2
GO:0045069	BP	GO:0045069	regulation of viral genome replication	85/18870	0.00803733	0.0281845	0.012615	CXCL8/CCL5	2
GO:0071695	BP	GO:0071695	anatomical structure maturation	261/18870	0.00806042	0.0282025	0.0126231	C3/MMP2/EREG	3
GO:0015833	BP	GO:0015833	peptide transport	262/18870	0.00814511	0.0283724	0.0126991	IL1B/CCL5/IL6	3
GO:0090068	BP	GO:0090068	positive regulation of cell cycle process	262/18870	0.00814511	0.0283724	0.0126991	IL1B/IL1A/EREG	3
GO:0033077	BP	GO:0033077	T cell differentiation in thymus	87/18870	0.00840578	0.029087	0.0130189	IL1B/IL1A	2
GO:0048708	BP	GO:0048708	astrocyte differentiation	87/18870	0.00840578	0.029087	0.0130189	IL1B/IL6	2
GO:0051851	BP	GO:0051851	modulation by host of symbiont process	87/18870	0.00840578	0.029087	0.0130189	CCL5/CCL3	2
GO:0032147	BP	GO:0032147	activation of protein kinase activity	88/18870	0.00859281	0.029539	0.0132212	IL18/CCL5	2
GO:0033627	BP	GO:0033627	cell adhesion mediated by integrin	88/18870	0.00859281	0.029539	0.0132212	ICAM1/CCL5	2
GO:0046330	BP	GO:0046330	positive regulation of JNK cascade	88/18870	0.00859281	0.029539	0.0132212	IL1B/IL1A	2
GO:0046849	BP	GO:0046849	bone remodeling	89/18870	0.00878172	0.0301224	0.0134824	IL7/IL6	2
GO:0140014	BP	GO:0140014	mitotic nuclear division	274/18870	0.00920272	0.0314978	0.014098	IL1B/IL1A/EREG	3
GO:0050886	BP	GO:0050886	endocrine process	92/18870	0.00935958	0.031965	0.0143071	BMP6/IL1B	2
GO:0043367	BP	GO:0043367	CD4-positive, alpha-beta T cell differentiation	93/18870	0.00955589	0.0324942	0.0145439	IL18/IL6	2
GO:2000106	BP	GO:2000106	regulation of leukocyte apoptotic process	93/18870	0.00955589	0.0324942	0.0145439	CXCL12/CCL5	2
GO:0034109	BP	GO:0034109	homotypic cell-cell adhesion	96/18870	0.0101558	0.0343854	0.0153904	CCL5/IL6	2
GO:0045666	BP	GO:0045666	positive regulation of neuron differentiation	96/18870	0.0101558	0.0343854	0.0153904	BMP6/CXCL12	2
GO:0045165	BP	GO:0045165	cell fate commitment	286/18870	0.0103376	0.0349243	0.0156316	SOX2/IL7/IL6	3
GO:0050688	BP	GO:0050688	regulation of defense response to virus	97/18870	0.0103595	0.0349243	0.0156316	IL1B/MMP12	2
GO:0051962	BP	GO:0051962	positive regulation of nervous system development	290/18870	0.0107332	0.0361068	0.0161609	IL1B/CXCL12/IL6	3
GO:0050764	BP	GO:0050764	regulation of phagocytosis	100/18870	0.0109812	0.0367836	0.0164638	C3/IL1B	2
GO:0060349	BP	GO:0060349	bone morphogenesis	100/18870	0.0109812	0.0367836	0.0164638	BMP6/MMP13	2
GO:0008585	BP	GO:0008585	female gonad development	101/18870	0.0111921	0.0373307	0.0167087	MMP2/EREG	2
GO:0042542	BP	GO:0042542	response to hydrogen peroxide	101/18870	0.0111921	0.0373307	0.0167087	MMP2/IL6	2
GO:0019080	BP	GO:0019080	viral gene expression	102/18870	0.0114047	0.0378791	0.0169542	CCL5/CCL3	2
GO:0070167	BP	GO:0070167	regulation of biomineral tissue development	102/18870	0.0114047	0.0378791	0.0169542	BMP6/CCL3	2
GO:0010906	BP	GO:0010906	regulation of glucose metabolic process	103/18870	0.0116192	0.0384288	0.0172002	IGFBP3/IGFBP4	2
GO:0032677	BP	GO:0032677	regulation of interleukin-8 production	103/18870	0.0116192	0.0384288	0.0172002	IL1B/IL6	2
GO:0019218	BP	GO:0019218	regulation of steroid metabolic process	104/18870	0.0118354	0.0389798	0.0174468	BMP6/IL1A	2
GO:0032637	BP	GO:0032637	interleukin-8 production	104/18870	0.0118354	0.0389798	0.0174468	IL1B/IL6	2
GO:0046545	BP	GO:0046545	development of primary female sexual characteristics	105/18870	0.0120533	0.0396146	0.017731	MMP2/EREG	2
GO:0032526	BP	GO:0032526	response to retinoic acid	106/18870	0.0122731	0.0401688	0.017979	BMP6/MMP2	2
GO:0046425	BP	GO:0046425	regulation of receptor signaling pathway via JAK-STAT	106/18870	0.0122731	0.0401688	0.017979	CCL5/IL6	2
GO:0007173	BP	GO:0007173	epidermal growth factor receptor signaling pathway	107/18870	0.0124946	0.0408088	0.0182654	MMP9/EREG	2
GO:0006874	BP	GO:0006874	intracellular calcium ion homeostasis	308/18870	0.0126224	0.0410553	0.0183758	CXCL12/CCL5/CCL3	3
GO:0051222	BP	GO:0051222	positive regulation of protein transport	308/18870	0.0126224	0.0410553	0.0183758	BMP6/IL1B/IL1A	3
GO:0014013	BP	GO:0014013	regulation of gliogenesis	110/18870	0.0131696	0.042571	0.0190542	IL1B/IL6	2
GO:0042116	BP	GO:0042116	macrophage activation	110/18870	0.0131696	0.042571	0.0190542	IL6/CCL3	2
GO:0045445	BP	GO:0045445	myoblast differentiation	110/18870	0.0131696	0.042571	0.0190542	IL18/IGFBP3	2
GO:0002440	BP	GO:0002440	production of molecular mediator of immune response	314/18870	0.013292	0.0428686	0.0191874	IL1B/IL18/IL6	3
GO:0001938	BP	GO:0001938	positive regulation of endothelial cell proliferation	111/18870	0.0133981	0.0428686	0.0191874	BMP6/CXCL12	2
GO:0010717	BP	GO:0010717	regulation of epithelial to mesenchymal transition	111/18870	0.0133981	0.0428686	0.0191874	IL1B/IL6	2
GO:0032611	BP	GO:0032611	interleukin-1 beta production	111/18870	0.0133981	0.0428686	0.0191874	IL6/CCL3	2
GO:0032651	BP	GO:0032651	regulation of interleukin-1 beta production	111/18870	0.0133981	0.0428686	0.0191874	IL6/CCL3	2
GO:1901222	BP	GO:1901222	regulation of non-canonical NF-kappaB signal transduction	113/18870	0.0138603	0.0441675	0.0197688	IL1B/IL18	2
GO:1904035	BP	GO:1904035	regulation of epithelial cell apoptotic process	113/18870	0.0138603	0.0441675	0.0197688	ICAM1/IL6	2
GO:2001243	BP	GO:2001243	negative regulation of intrinsic apoptotic signaling pathway	114/18870	0.014094	0.0446551	0.019987	CXCL12/MMP9	2
GO:0019058	BP	GO:0019058	viral life cycle	321/18870	0.0140986	0.0446551	0.019987	CXCL8/ICAM1/CCL5	3
GO:1902105	BP	GO:1902105	regulation of leukocyte differentiation	321/18870	0.0140986	0.0446551	0.019987	IL18/IL7/CCL3	3
GO:0044344	BP	GO:0044344	cellular response to fibroblast growth factor stimulus	115/18870	0.0143294	0.0452948	0.0202733	CXCL8/CCL5	2
GO:1904951	BP	GO:1904951	positive regulation of establishment of protein localization	324/18870	0.0144527	0.0455929	0.0204067	BMP6/IL1B/IL1A	3
GO:0015908	BP	GO:0015908	fatty acid transport	116/18870	0.0145665	0.0457681	0.0204851	IL1B/IL1A	2
GO:0045582	BP	GO:0045582	positive regulation of T cell differentiation	116/18870	0.0145665	0.0457681	0.0204851	IL18/IL7	2
GO:1904659	BP	GO:1904659	glucose transmembrane transport	117/18870	0.0148053	0.0461215	0.0206433	C3/IL1B	2
GO:0048638	BP	GO:0048638	regulation of developmental growth	328/18870	0.0149328	0.0461215	0.0206433	CXCL12/GDF15/IL7	3
GO:0043500	BP	GO:0043500	muscle adaptation	118/18870	0.0150459	0.0461215	0.0206433	IL1B/IGFBP5	2
GO:0021700	BP	GO:0021700	developmental maturation	330/18870	0.0151762	0.0461215	0.0206433	C3/MMP2/EREG	3
GO:0042742	BP	GO:0042742	defense response to bacterium	330/18870	0.0151762	0.0461215	0.0206433	IL1B/IL18/IL6	3
GO:0032609	BP	GO:0032609	type II interferon production	119/18870	0.0152881	0.0461215	0.0206433	IL1B/IL18	2
GO:0032649	BP	GO:0032649	regulation of type II interferon production	119/18870	0.0152881	0.0461215	0.0206433	IL1B/IL18	2
GO:0035710	BP	GO:0035710	CD4-positive, alpha-beta T cell activation	119/18870	0.0152881	0.0461215	0.0206433	IL18/IL6	2
GO:1904892	BP	GO:1904892	regulation of receptor signaling pathway via STAT	119/18870	0.0152881	0.0461215	0.0206433	CCL5/IL6	2
GO:0055074	BP	GO:0055074	calcium ion homeostasis	331/18870	0.0152988	0.0461215	0.0206433	CXCL12/CCL5/CCL3	3
GO:0008645	BP	GO:0008645	hexose transmembrane transport	120/18870	0.015532	0.0461215	0.0206433	C3/IL1B	2
GO:0046660	BP	GO:0046660	female sex differentiation	120/18870	0.015532	0.0461215	0.0206433	MMP2/EREG	2
GO:0071346	BP	GO:0071346	cellular response to type II interferon	120/18870	0.015532	0.0461215	0.0206433	CCL5/CCL3	2
GO:0045787	BP	GO:0045787	positive regulation of cell cycle	334/18870	0.0156698	0.0461215	0.0206433	IL1B/IL1A/EREG	3
GO:0051607	BP	GO:0051607	defense response to virus	334/18870	0.0156698	0.0461215	0.0206433	IL1B/MMP12/IL6	3
GO:0030278	BP	GO:0030278	regulation of ossification	121/18870	0.0157775	0.0461215	0.0206433	BMP6/CCL3	2
GO:0051702	BP	GO:0051702	biological process involved in interaction with symbiont	121/18870	0.0157775	0.0461215	0.0206433	CCL5/CCL3	2
GO:0002291	BP	GO:0002291	T cell activation via T cell receptor contact with antigen bound to MHC molecule on antigen presenting cell	10/18870	0.0157887	0.0461215	0.0206433	ICAM1	1
GO:0002676	BP	GO:0002676	regulation of chronic inflammatory response	10/18870	0.0157887	0.0461215	0.0206433	CCL5	1
GO:0002883	BP	GO:0002883	regulation of hypersensitivity	10/18870	0.0157887	0.0461215	0.0206433	C3	1
GO:0014012	BP	GO:0014012	peripheral nervous system axon regeneration	10/18870	0.0157887	0.0461215	0.0206433	MMP2	1
GO:0014745	BP	GO:0014745	negative regulation of muscle adaptation	10/18870	0.0157887	0.0461215	0.0206433	IGFBP5	1
GO:0031666	BP	GO:0031666	positive regulation of lipopolysaccharide-mediated signaling pathway	10/18870	0.0157887	0.0461215	0.0206433	BMP6	1
GO:0032819	BP	GO:0032819	positive regulation of natural killer cell proliferation	10/18870	0.0157887	0.0461215	0.0206433	IL18	1
GO:0038130	BP	GO:0038130	ERBB4 signaling pathway	10/18870	0.0157887	0.0461215	0.0206433	EREG	1
GO:0044650	BP	GO:0044650	adhesion of symbiont to host cell	10/18870	0.0157887	0.0461215	0.0206433	ICAM1	1
GO:0060054	BP	GO:0060054	positive regulation of epithelial cell proliferation involved in wound healing	10/18870	0.0157887	0.0461215	0.0206433	MMP12	1
GO:0060346	BP	GO:0060346	bone trabecula formation	10/18870	0.0157887	0.0461215	0.0206433	MMP2	1
GO:0070099	BP	GO:0070099	regulation of chemokine-mediated signaling pathway	10/18870	0.0157887	0.0461215	0.0206433	CCL5	1
GO:0097050	BP	GO:0097050	type B pancreatic cell apoptotic process	10/18870	0.0157887	0.0461215	0.0206433	IL6	1
GO:0099550	BP	GO:0099550	trans-synaptic signaling, modulating synaptic transmission	10/18870	0.0157887	0.0461215	0.0206433	PLAT	1
GO:1903596	BP	GO:1903596	regulation of gap junction assembly	10/18870	0.0157887	0.0461215	0.0206433	IL1B	1
GO:1903799	BP	GO:1903799	negative regulation of miRNA processing	10/18870	0.0157887	0.0461215	0.0206433	IL6	1
GO:1903980	BP	GO:1903980	positive regulation of microglial cell activation	10/18870	0.0157887	0.0461215	0.0206433	CCL3	1
GO:2000048	BP	GO:2000048	negative regulation of cell-cell adhesion mediated by cadherin	10/18870	0.0157887	0.0461215	0.0206433	BMP6	1
GO:2000425	BP	GO:2000425	regulation of apoptotic cell clearance	10/18870	0.0157887	0.0461215	0.0206433	C3	1
GO:2000659	BP	GO:2000659	regulation of interleukin-1-mediated signaling pathway	10/18870	0.0157887	0.0461215	0.0206433	IL6	1
GO:0140546	BP	GO:0140546	defense response to symbiont	335/18870	0.0157946	0.0461215	0.0206433	IL1B/MMP12/IL6	3
GO:0021782	BP	GO:0021782	glial cell development	122/18870	0.0160248	0.0466203	0.0208666	IL1B/IL6	2
GO:0032874	BP	GO:0032874	positive regulation of stress-activated MAPK cascade	122/18870	0.0160248	0.0466203	0.0208666	IL1B/IL1A	2
GO:0015749	BP	GO:0015749	monosaccharide transmembrane transport	123/18870	0.0162737	0.0471698	0.0211125	C3/IL1B	2
GO:0071774	BP	GO:0071774	response to fibroblast growth factor	123/18870	0.0162737	0.0471698	0.0211125	CXCL8/CCL5	2
GO:0038127	BP	GO:0038127	ERBB signaling pathway	124/18870	0.0165243	0.0476325	0.0213196	MMP9/EREG	2
GO:0046632	BP	GO:0046632	alpha-beta T cell differentiation	124/18870	0.0165243	0.0476325	0.0213196	IL18/IL6	2
GO:0070304	BP	GO:0070304	positive regulation of stress-activated protein kinase signaling cascade	124/18870	0.0165243	0.0476325	0.0213196	IL1B/IL1A	2
GO:0045089	BP	GO:0045089	positive regulation of innate immune response	343/18870	0.0168136	0.0483775	0.0216531	MMP12/CCL5/EREG	3
GO:0046683	BP	GO:0046683	response to organophosphorus	127/18870	0.017286	0.0487721	0.0218297	IL1B/IGFBP5	2
GO:0051384	BP	GO:0051384	response to glucocorticoid	127/18870	0.017286	0.0487721	0.0218297	BMP6/IL6	2
GO:0001547	BP	GO:0001547	antral ovarian follicle growth	11/18870	0.0173543	0.0487721	0.0218297	EREG	1
GO:0007343	BP	GO:0007343	egg activation	11/18870	0.0173543	0.0487721	0.0218297	PLAT	1
GO:0032342	BP	GO:0032342	aldosterone biosynthetic process	11/18870	0.0173543	0.0487721	0.0218297	BMP6	1
GO:0032966	BP	GO:0032966	negative regulation of collagen biosynthetic process	11/18870	0.0173543	0.0487721	0.0218297	IL6	1
GO:0033632	BP	GO:0033632	regulation of cell-cell adhesion mediated by integrin	11/18870	0.0173543	0.0487721	0.0218297	CCL5	1
GO:0051133	BP	GO:0051133	regulation of NK T cell activation	11/18870	0.0173543	0.0487721	0.0218297	IL18	1
GO:0070673	BP	GO:0070673	response to interleukin-18	11/18870	0.0173543	0.0487721	0.0218297	IL18	1
GO:0097278	BP	GO:0097278	complement-dependent cytotoxicity	11/18870	0.0173543	0.0487721	0.0218297	C3	1
GO:1901731	BP	GO:1901731	positive regulation of platelet aggregation	11/18870	0.0173543	0.0487721	0.0218297	IL6	1
GO:1902510	BP	GO:1902510	regulation of apoptotic DNA fragmentation	11/18870	0.0173543	0.0487721	0.0218297	IL6	1
GO:2000833	BP	GO:2000833	positive regulation of steroid hormone secretion	11/18870	0.0173543	0.0487721	0.0218297	BMP6	1
GO:0098773	BP	GO:0098773	skin epidermis development	128/18870	0.0175432	0.049215	0.0220279	IL18/IGFBP5	2
GO:0032612	BP	GO:0032612	interleukin-1 production	130/18870	0.0180625	0.0503124	0.0225191	IL6/CCL3	2
GO:0032652	BP	GO:0032652	regulation of interleukin-1 production	130/18870	0.0180625	0.0503124	0.0225191	IL6/CCL3	2
GO:0045621	BP	GO:0045621	positive regulation of lymphocyte differentiation	130/18870	0.0180625	0.0503124	0.0225191	IL18/IL7	2
GO:0050864	BP	GO:0050864	regulation of B cell activation	130/18870	0.0180625	0.0503124	0.0225191	IL7/IL6	2
GO:0042886	BP	GO:0042886	amide transport	354/18870	0.0182741	0.0508118	0.0227426	IL1B/CCL5/IL6	3
GO:0019079	BP	GO:0019079	viral genome replication	131/18870	0.0183246	0.0508621	0.0227652	CXCL8/CCL5	2
GO:0046328	BP	GO:0046328	regulation of JNK cascade	132/18870	0.0185883	0.051152	0.0228949	IL1B/IL1A	2
GO:0001553	BP	GO:0001553	luteinization	12/18870	0.0189174	0.051152	0.0228949	MMP2	1
GO:0006705	BP	GO:0006705	mineralocorticoid biosynthetic process	12/18870	0.0189174	0.051152	0.0228949	BMP6	1
GO:0010713	BP	GO:0010713	negative regulation of collagen metabolic process	12/18870	0.0189174	0.051152	0.0228949	IL6	1
GO:0022605	BP	GO:0022605	mammalian oogenesis stage	12/18870	0.0189174	0.051152	0.0228949	EREG	1
GO:0031650	BP	GO:0031650	regulation of heat generation	12/18870	0.0189174	0.051152	0.0228949	IL1B	1
GO:0032817	BP	GO:0032817	regulation of natural killer cell proliferation	12/18870	0.0189174	0.051152	0.0228949	IL18	1
GO:0033605	BP	GO:0033605	positive regulation of catecholamine secretion	12/18870	0.0189174	0.051152	0.0228949	CXCL12	1
GO:0040015	BP	GO:0040015	negative regulation of multicellular organism growth	12/18870	0.0189174	0.051152	0.0228949	GDF15	1
GO:0045628	BP	GO:0045628	regulation of T-helper 2 cell differentiation	12/18870	0.0189174	0.051152	0.0228949	IL18	1
GO:0051549	BP	GO:0051549	positive regulation of keratinocyte migration	12/18870	0.0189174	0.051152	0.0228949	MMP9	1
GO:0060965	BP	GO:0060965	negative regulation of miRNA-mediated gene silencing	12/18870	0.0189174	0.051152	0.0228949	IL6	1
GO:0097048	BP	GO:0097048	dendritic cell apoptotic process	12/18870	0.0189174	0.051152	0.0228949	CXCL12	1
GO:2000668	BP	GO:2000668	regulation of dendritic cell apoptotic process	12/18870	0.0189174	0.051152	0.0228949	CXCL12	1
GO:2001267	BP	GO:2001267	regulation of cysteine-type endopeptidase activity involved in apoptotic signaling pathway	12/18870	0.0189174	0.051152	0.0228949	MMP9	1
GO:0010038	BP	GO:0010038	response to metal ion	359/18870	0.0189609	0.0511813	0.022908	BMP6/MMP9/IL1A	3
GO:0034219	BP	GO:0034219	carbohydrate transmembrane transport	136/18870	0.0196593	0.0529756	0.0237111	C3/IL1B	2
GO:0002863	BP	GO:0002863	positive regulation of inflammatory response to antigenic stimulus	13/18870	0.0204782	0.0530003	0.0237222	C3	1
GO:0021781	BP	GO:0021781	glial cell fate commitment	13/18870	0.0204782	0.0530003	0.0237222	SOX2	1
GO:0031392	BP	GO:0031392	regulation of prostaglandin biosynthetic process	13/18870	0.0204782	0.0530003	0.0237222	IL1B	1
GO:0032341	BP	GO:0032341	aldosterone metabolic process	13/18870	0.0204782	0.0530003	0.0237222	BMP6	1
GO:0032494	BP	GO:0032494	response to peptidoglycan	13/18870	0.0204782	0.0530003	0.0237222	IL6	1
GO:0035745	BP	GO:0035745	T-helper 2 cell cytokine production	13/18870	0.0204782	0.0530003	0.0237222	IL6	1
GO:0042976	BP	GO:0042976	activation of Janus kinase activity	13/18870	0.0204782	0.0530003	0.0237222	CCL5	1
GO:0044406	BP	GO:0044406	adhesion of symbiont to host	13/18870	0.0204782	0.0530003	0.0237222	ICAM1	1
GO:0051132	BP	GO:0051132	NK T cell activation	13/18870	0.0204782	0.0530003	0.0237222	IL18	1
GO:0051918	BP	GO:0051918	negative regulation of fibrinolysis	13/18870	0.0204782	0.0530003	0.0237222	PLAT	1
GO:0060100	BP	GO:0060100	positive regulation of phagocytosis, engulfment	13/18870	0.0204782	0.0530003	0.0237222	C3	1
GO:0060149	BP	GO:0060149	negative regulation of post-transcriptional gene silencing	13/18870	0.0204782	0.0530003	0.0237222	IL6	1
GO:0060967	BP	GO:0060967	negative regulation of gene silencing by regulatory ncRNA	13/18870	0.0204782	0.0530003	0.0237222	IL6	1
GO:0061430	BP	GO:0061430	bone trabecula morphogenesis	13/18870	0.0204782	0.0530003	0.0237222	MMP2	1
GO:0070234	BP	GO:0070234	positive regulation of T cell apoptotic process	13/18870	0.0204782	0.0530003	0.0237222	CCL5	1
GO:0070486	BP	GO:0070486	leukocyte aggregation	13/18870	0.0204782	0.0530003	0.0237222	IL1B	1
GO:0072683	BP	GO:0072683	T cell extravasation	13/18870	0.0204782	0.0530003	0.0237222	ICAM1	1
GO:1900369	BP	GO:1900369	negative regulation of post-transcriptional gene silencing by regulatory ncRNA	13/18870	0.0204782	0.0530003	0.0237222	IL6	1
GO:1901862	BP	GO:1901862	negative regulation of muscle tissue development	13/18870	0.0204782	0.0530003	0.0237222	IGFBP5	1
GO:1903624	BP	GO:1903624	regulation of DNA catabolic process	13/18870	0.0204782	0.0530003	0.0237222	IL6	1
GO:1903977	BP	GO:1903977	positive regulation of glial cell migration	13/18870	0.0204782	0.0530003	0.0237222	CCL3	1
GO:1904995	BP	GO:1904995	negative regulation of leukocyte adhesion to vascular endothelial cell	13/18870	0.0204782	0.0530003	0.0237222	CXCL12	1
GO:1905155	BP	GO:1905155	positive regulation of membrane invagination	13/18870	0.0204782	0.0530003	0.0237222	C3	1
GO:2000551	BP	GO:2000551	regulation of T-helper 2 cell cytokine production	13/18870	0.0204782	0.0530003	0.0237222	IL6	1
GO:0001909	BP	GO:0001909	leukocyte mediated cytotoxicity	140/18870	0.0207558	0.0535424	0.0239648	IL18/ICAM1	2
GO:0090090	BP	GO:0090090	negative regulation of canonical Wnt signaling pathway	140/18870	0.0207558	0.0535424	0.0239648	SOX2/IGFBP4	2
GO:0030336	BP	GO:0030336	negative regulation of cell migration	373/18870	0.02096	0.0539805	0.0241609	CXCL12/IGFBP5/IGFBP3	3
GO:0045727	BP	GO:0045727	positive regulation of translation	141/18870	0.0210338	0.0540821	0.0242064	CCL5/IL6	2
GO:1901653	BP	GO:1901653	cellular response to peptide	374/18870	0.0211071	0.0541817	0.024251	IL1B/ICAM1/GDF15	3
GO:0014074	BP	GO:0014074	response to purine-containing compound	143/18870	0.0215947	0.0549514	0.0245955	IL1B/IGFBP5	2
GO:0034341	BP	GO:0034341	response to type II interferon	143/18870	0.0215947	0.0549514	0.0245955	CCL5/CCL3	2
GO:1903900	BP	GO:1903900	regulation of viral life cycle	143/18870	0.0215947	0.0549514	0.0245955	CXCL8/CCL5	2
GO:0010565	BP	GO:0010565	regulation of cellular ketone metabolic process	144/18870	0.0218774	0.0549514	0.0245955	BMP6/IL1B	2
GO:0034763	BP	GO:0034763	negative regulation of transmembrane transport	144/18870	0.0218774	0.0549514	0.0245955	IL1B/MMP9	2
GO:0050714	BP	GO:0050714	positive regulation of protein secretion	144/18870	0.0218774	0.0549514	0.0245955	BMP6/IL1A	2
GO:1904019	BP	GO:1904019	epithelial cell apoptotic process	144/18870	0.0218774	0.0549514	0.0245955	ICAM1/IL6	2
GO:0002524	BP	GO:0002524	hypersensitivity	14/18870	0.0220365	0.0549514	0.0245955	C3	1
GO:0008212	BP	GO:0008212	mineralocorticoid metabolic process	14/18870	0.0220365	0.0549514	0.0245955	BMP6	1
GO:0014733	BP	GO:0014733	regulation of skeletal muscle adaptation	14/18870	0.0220365	0.0549514	0.0245955	IGFBP5	1
GO:0030213	BP	GO:0030213	hyaluronan biosynthetic process	14/18870	0.0220365	0.0549514	0.0245955	IL1B	1
GO:0032736	BP	GO:0032736	positive regulation of interleukin-13 production	14/18870	0.0220365	0.0549514	0.0245955	IL18	1
GO:0034116	BP	GO:0034116	positive regulation of heterotypic cell-cell adhesion	14/18870	0.0220365	0.0549514	0.0245955	IL1B	1
GO:0034309	BP	GO:0034309	primary alcohol biosynthetic process	14/18870	0.0220365	0.0549514	0.0245955	BMP6	1
GO:0051547	BP	GO:0051547	regulation of keratinocyte migration	14/18870	0.0220365	0.0549514	0.0245955	MMP9	1
GO:0060354	BP	GO:0060354	negative regulation of cell adhesion molecule production	14/18870	0.0220365	0.0549514	0.0245955	CXCL8	1
GO:0090649	BP	GO:0090649	response to oxygen-glucose deprivation	14/18870	0.0220365	0.0549514	0.0245955	SOX2	1
GO:0098883	BP	GO:0098883	synapse pruning	14/18870	0.0220365	0.0549514	0.0245955	C3	1
GO:0062013	BP	GO:0062013	positive regulation of small molecule metabolic process	147/18870	0.022735	0.0566032	0.0253348	BMP6/IL1B	2
GO:0038061	BP	GO:0038061	non-canonical NF-kappaB signal transduction	148/18870	0.0230239	0.056967	0.0254976	IL1B/IL18	2
GO:2000146	BP	GO:2000146	negative regulation of cell motility	388/18870	0.0232269	0.056967	0.0254976	CXCL12/IGFBP5/IGFBP3	3
GO:0031960	BP	GO:0031960	response to corticosteroid	149/18870	0.0233143	0.056967	0.0254976	BMP6/IL6	2
GO:0050768	BP	GO:0050768	negative regulation of neurogenesis	149/18870	0.0233143	0.056967	0.0254976	IL1B/IL6	2
GO:0050767	BP	GO:0050767	regulation of neurogenesis	390/18870	0.0235389	0.056967	0.0254976	IL1B/CXCL12/IL6	3
GO:0001711	BP	GO:0001711	endodermal cell fate commitment	15/18870	0.0235925	0.056967	0.0254976	SOX2	1
GO:0001787	BP	GO:0001787	natural killer cell proliferation	15/18870	0.0235925	0.056967	0.0254976	IL18	1
GO:0007567	BP	GO:0007567	parturition	15/18870	0.0235925	0.056967	0.0254976	MMP2	1
GO:0010820	BP	GO:0010820	positive regulation of T cell chemotaxis	15/18870	0.0235925	0.056967	0.0254976	CCL5	1
GO:0016322	BP	GO:0016322	neuron remodeling	15/18870	0.0235925	0.056967	0.0254976	C3	1
GO:0032352	BP	GO:0032352	positive regulation of hormone metabolic process	15/18870	0.0235925	0.056967	0.0254976	BMP6	1
GO:0050966	BP	GO:0050966	detection of mechanical stimulus involved in sensory perception of pain	15/18870	0.0235925	0.056967	0.0254976	CXCL12	1
GO:0060009	BP	GO:0060009	Sertoli cell development	15/18870	0.0235925	0.056967	0.0254976	IL1A	1
GO:0060099	BP	GO:0060099	regulation of phagocytosis, engulfment	15/18870	0.0235925	0.056967	0.0254976	C3	1
GO:0071639	BP	GO:0071639	positive regulation of monocyte chemotactic protein-1 production	15/18870	0.0235925	0.056967	0.0254976	IL1B	1
GO:0071732	BP	GO:0071732	cellular response to nitric oxide	15/18870	0.0235925	0.056967	0.0254976	MMP3	1
GO:0090030	BP	GO:0090030	regulation of steroid hormone biosynthetic process	15/18870	0.0235925	0.056967	0.0254976	BMP6	1
GO:1905153	BP	GO:1905153	regulation of membrane invagination	15/18870	0.0235925	0.056967	0.0254976	C3	1
GO:2001279	BP	GO:2001279	regulation of unsaturated fatty acid biosynthetic process	15/18870	0.0235925	0.056967	0.0254976	IL1B	1
GO:0051092	BP	GO:0051092	positive regulation of NF-kappaB transcription factor activity	150/18870	0.0236063	0.056967	0.0254976	IL1B/IL18	2
GO:0150063	BP	GO:0150063	visual system development	395/18870	0.0243291	0.0586213	0.0262381	C3/BMP6/SOX2	3
GO:0030183	BP	GO:0030183	B cell differentiation	153/18870	0.0244914	0.0589218	0.0263726	IL7/IL6	2
GO:0010959	BP	GO:0010959	regulation of metal ion transport	398/18870	0.0248102	0.0589618	0.0263905	CXCL12/CCL5/CCL3	3
GO:0045807	BP	GO:0045807	positive regulation of endocytosis	155/18870	0.0250889	0.0589618	0.0263905	C3/IL1B	2
GO:0051961	BP	GO:0051961	negative regulation of nervous system development	155/18870	0.0250889	0.0589618	0.0263905	IL1B/IL6	2
GO:0002864	BP	GO:0002864	regulation of acute inflammatory response to antigenic stimulus	16/18870	0.025146	0.0589618	0.0263905	C3	1
GO:0010715	BP	GO:0010715	regulation of extracellular matrix disassembly	16/18870	0.025146	0.0589618	0.0263905	IL6	1
GO:0010819	BP	GO:0010819	regulation of T cell chemotaxis	16/18870	0.025146	0.0589618	0.0263905	CCL5	1
GO:0021984	BP	GO:0021984	adenohypophysis development	16/18870	0.025146	0.0589618	0.0263905	SOX2	1
GO:0045579	BP	GO:0045579	positive regulation of B cell differentiation	16/18870	0.025146	0.0589618	0.0263905	IL7	1
GO:0045779	BP	GO:0045779	negative regulation of bone resorption	16/18870	0.025146	0.0589618	0.0263905	IL6	1
GO:0046184	BP	GO:0046184	aldehyde biosynthetic process	16/18870	0.025146	0.0589618	0.0263905	BMP6	1
GO:0051044	BP	GO:0051044	positive regulation of membrane protein ectodomain proteolysis	16/18870	0.025146	0.0589618	0.0263905	IL1B	1
GO:0070230	BP	GO:0070230	positive regulation of lymphocyte apoptotic process	16/18870	0.025146	0.0589618	0.0263905	CCL5	1
GO:0072540	BP	GO:0072540	T-helper 17 cell lineage commitment	16/18870	0.025146	0.0589618	0.0263905	IL6	1
GO:1901741	BP	GO:1901741	positive regulation of myoblast fusion	16/18870	0.025146	0.0589618	0.0263905	GDF15	1
GO:1903798	BP	GO:1903798	regulation of miRNA processing	16/18870	0.025146	0.0589618	0.0263905	IL6	1
GO:2000696	BP	GO:2000696	regulation of epithelial cell differentiation involved in kidney development	16/18870	0.025146	0.0589618	0.0263905	MMP9	1
GO:2000846	BP	GO:2000846	regulation of corticosteroid hormone secretion	16/18870	0.025146	0.0589618	0.0263905	BMP6	1
GO:0048880	BP	GO:0048880	sensory system development	401/18870	0.0252964	0.059226	0.0265087	C3/BMP6/SOX2	3
GO:0051090	BP	GO:0051090	regulation of DNA-binding transcription factor activity	406/18870	0.0261183	0.0610593	0.0273293	IL1B/IL18/IL6	3
GO:0008643	BP	GO:0008643	carbohydrate transport	159/18870	0.0263019	0.0613972	0.0274805	C3/IL1B	2
GO:0033631	BP	GO:0033631	cell-cell adhesion mediated by integrin	17/18870	0.0266972	0.0614074	0.0274851	CCL5	1
GO:0050965	BP	GO:0050965	detection of temperature stimulus involved in sensory perception of pain	17/18870	0.0266972	0.0614074	0.0274851	CXCL12	1
GO:0070920	BP	GO:0070920	regulation of regulatory ncRNA processing	17/18870	0.0266972	0.0614074	0.0274851	IL6	1
GO:0080154	BP	GO:0080154	regulation of fertilization	17/18870	0.0266972	0.0614074	0.0274851	PLAT	1
GO:0097396	BP	GO:0097396	response to interleukin-17	17/18870	0.0266972	0.0614074	0.0274851	IL1B	1
GO:0097398	BP	GO:0097398	cellular response to interleukin-17	17/18870	0.0266972	0.0614074	0.0274851	IL1B	1
GO:1900120	BP	GO:1900120	regulation of receptor binding	17/18870	0.0266972	0.0614074	0.0274851	MMP9	1
GO:1901550	BP	GO:1901550	regulation of endothelial cell development	17/18870	0.0266972	0.0614074	0.0274851	IL1B	1
GO:1902170	BP	GO:1902170	cellular response to reactive nitrogen species	17/18870	0.0266972	0.0614074	0.0274851	MMP3	1
GO:1903140	BP	GO:1903140	regulation of establishment of endothelial barrier	17/18870	0.0266972	0.0614074	0.0274851	IL1B	1
GO:0007254	BP	GO:0007254	JNK cascade	163/18870	0.0275385	0.0629738	0.0281862	IL1B/IL1A	2
GO:0007292	BP	GO:0007292	female gamete generation	163/18870	0.0275385	0.0629738	0.0281862	MMP2/EREG	2
GO:0043281	BP	GO:0043281	regulation of cysteine-type endopeptidase activity involved in apoptotic process	163/18870	0.0275385	0.0629738	0.0281862	SOX2/MMP9	2
GO:0044409	BP	GO:0044409	entry into host	163/18870	0.0275385	0.0629738	0.0281862	CXCL8/ICAM1	2
GO:1903706	BP	GO:1903706	regulation of hemopoiesis	417/18870	0.0279772	0.0633016	0.0283329	IL18/IL7/CCL3	3
GO:0002693	BP	GO:0002693	positive regulation of cellular extravasation	18/18870	0.028246	0.0633016	0.0283329	ICAM1	1
GO:0006957	BP	GO:0006957	complement activation, alternative pathway	18/18870	0.028246	0.0633016	0.0283329	C3	1
GO:0010755	BP	GO:0010755	regulation of plasminogen activation	18/18870	0.028246	0.0633016	0.0283329	PLAT	1
GO:0016264	BP	GO:0016264	gap junction assembly	18/18870	0.028246	0.0633016	0.0283329	IL1B	1
GO:0030730	BP	GO:0030730	sequestering of triglyceride	18/18870	0.028246	0.0633016	0.0283329	IL1B	1
GO:0030949	BP	GO:0030949	positive regulation of vascular endothelial growth factor receptor signaling pathway	18/18870	0.028246	0.0633016	0.0283329	IL1B	1
GO:0038128	BP	GO:0038128	ERBB2 signaling pathway	18/18870	0.028246	0.0633016	0.0283329	EREG	1
GO:0043117	BP	GO:0043117	positive regulation of vascular permeability	18/18870	0.028246	0.0633016	0.0283329	BMP6	1
GO:0046851	BP	GO:0046851	negative regulation of bone remodeling	18/18870	0.028246	0.0633016	0.0283329	IL6	1
GO:0051917	BP	GO:0051917	regulation of fibrinolysis	18/18870	0.028246	0.0633016	0.0283329	PLAT	1
GO:0051930	BP	GO:0051930	regulation of sensory perception of pain	18/18870	0.028246	0.0633016	0.0283329	CCL3	1
GO:0051931	BP	GO:0051931	regulation of sensory perception	18/18870	0.028246	0.0633016	0.0283329	CCL3	1
GO:1903236	BP	GO:1903236	regulation of leukocyte tethering or rolling	18/18870	0.028246	0.0633016	0.0283329	CXCL12	1
GO:0042692	BP	GO:0042692	muscle cell differentiation	419/18870	0.0283226	0.0633829	0.0283693	IGFBP5/GDF15/EREG	3
GO:0048639	BP	GO:0048639	positive regulation of developmental growth	167/18870	0.0287983	0.0643559	0.0288048	CXCL12/IL7	2
GO:0040013	BP	GO:0040013	negative regulation of locomotion	423/18870	0.0290204	0.0647601	0.0289857	CXCL12/IGFBP5/IGFBP3	3
GO:0050792	BP	GO:0050792	regulation of viral process	168/18870	0.0291169	0.0648831	0.0290408	CXCL8/CCL5	2
GO:0045088	BP	GO:0045088	regulation of innate immune response	425/18870	0.0293728	0.0653607	0.0292546	MMP12/CCL5/EREG	3
GO:0034250	BP	GO:0034250	positive regulation of amide metabolic process	169/18870	0.0294369	0.0653684	0.029258	CCL5/IL6	2
GO:0002544	BP	GO:0002544	chronic inflammatory response	19/18870	0.0297923	0.0653684	0.029258	CCL5	1
GO:0010744	BP	GO:0010744	positive regulation of macrophage derived foam cell differentiation	19/18870	0.0297923	0.0653684	0.029258	IL18	1
GO:0010759	BP	GO:0010759	positive regulation of macrophage chemotaxis	19/18870	0.0297923	0.0653684	0.029258	CCL5	1
GO:0032026	BP	GO:0032026	response to magnesium ion	19/18870	0.0297923	0.0653684	0.029258	BMP6	1
GO:0035930	BP	GO:0035930	corticosteroid hormone secretion	19/18870	0.0297923	0.0653684	0.029258	BMP6	1
GO:0045064	BP	GO:0045064	T-helper 2 cell differentiation	19/18870	0.0297923	0.0653684	0.029258	IL18	1
GO:0045091	BP	GO:0045091	regulation of single stranded viral RNA replication via double stranded DNA intermediate	19/18870	0.0297923	0.0653684	0.029258	CXCL8	1
GO:0045603	BP	GO:0045603	positive regulation of endothelial cell differentiation	19/18870	0.0297923	0.0653684	0.029258	BMP6	1
GO:0046827	BP	GO:0046827	positive regulation of protein export from nucleus	19/18870	0.0297923	0.0653684	0.029258	IL1B	1
GO:0009266	BP	GO:0009266	response to temperature stimulus	171/18870	0.0300811	0.0659099	0.0295003	CXCL12/IL1A	2
GO:0030178	BP	GO:0030178	negative regulation of Wnt signaling pathway	173/18870	0.0307309	0.0671465	0.0300538	SOX2/IGFBP4	2
GO:0050680	BP	GO:0050680	negative regulation of epithelial cell proliferation	173/18870	0.0307309	0.0671465	0.0300538	SOX2/EREG	2
GO:0046661	BP	GO:0046661	male sex differentiation	174/18870	0.031058	0.0672533	0.0301017	BMP6/IL1A	2
GO:0002295	BP	GO:0002295	T-helper cell lineage commitment	20/18870	0.0313364	0.0672533	0.0301017	IL6	1
GO:0003417	BP	GO:0003417	growth plate cartilage development	20/18870	0.0313364	0.0672533	0.0301017	MMP13	1
GO:0006309	BP	GO:0006309	apoptotic DNA fragmentation	20/18870	0.0313364	0.0672533	0.0301017	IL6	1
GO:0006700	BP	GO:0006700	C21-steroid hormone biosynthetic process	20/18870	0.0313364	0.0672533	0.0301017	BMP6	1
GO:0031053	BP	GO:0031053	primary miRNA processing	20/18870	0.0313364	0.0672533	0.0301017	IL6	1
GO:0032332	BP	GO:0032332	positive regulation of chondrocyte differentiation	20/18870	0.0313364	0.0672533	0.0301017	BMP6	1
GO:0039692	BP	GO:0039692	single stranded viral RNA replication via double stranded DNA intermediate	20/18870	0.0313364	0.0672533	0.0301017	CXCL8	1
GO:0051546	BP	GO:0051546	keratinocyte migration	20/18870	0.0313364	0.0672533	0.0301017	MMP9	1
GO:0055093	BP	GO:0055093	response to hyperoxia	20/18870	0.0313364	0.0672533	0.0301017	MMP2	1
GO:0060340	BP	GO:0060340	positive regulation of type I interferon-mediated signaling pathway	20/18870	0.0313364	0.0672533	0.0301017	MMP12	1
GO:0071731	BP	GO:0071731	response to nitric oxide	20/18870	0.0313364	0.0672533	0.0301017	MMP3	1
GO:0097709	BP	GO:0097709	connective tissue replacement	20/18870	0.0313364	0.0672533	0.0301017	IL1A	1
GO:0030216	BP	GO:0030216	keratinocyte differentiation	177/18870	0.0320475	0.0685921	0.0307009	IL1A/EREG	2
GO:0035265	BP	GO:0035265	organ growth	177/18870	0.0320475	0.0685921	0.0307009	IL7/MMP13	2
GO:0000280	BP	GO:0000280	nuclear division	441/18870	0.0322744	0.0686853	0.0307426	IL1B/IL1A/EREG	3
GO:0001837	BP	GO:0001837	epithelial to mesenchymal transition	178/18870	0.0323801	0.0686853	0.0307426	IL1B/IL6	2
GO:0015718	BP	GO:0015718	monocarboxylic acid transport	179/18870	0.0327141	0.0686853	0.0307426	IL1B/IL1A	2
GO:0001780	BP	GO:0001780	neutrophil homeostasis	21/18870	0.032878	0.0686853	0.0307426	IL6	1
GO:0002888	BP	GO:0002888	positive regulation of myeloid leukocyte mediated immunity	21/18870	0.032878	0.0686853	0.0307426	C3	1
GO:0010566	BP	GO:0010566	regulation of ketone biosynthetic process	21/18870	0.032878	0.0686853	0.0307426	BMP6	1
GO:0010829	BP	GO:0010829	negative regulation of glucose transmembrane transport	21/18870	0.032878	0.0686853	0.0307426	IL1B	1
GO:0030502	BP	GO:0030502	negative regulation of bone mineralization	21/18870	0.032878	0.0686853	0.0307426	CCL3	1
GO:0032616	BP	GO:0032616	interleukin-13 production	21/18870	0.032878	0.0686853	0.0307426	IL18	1
GO:0032656	BP	GO:0032656	regulation of interleukin-13 production	21/18870	0.032878	0.0686853	0.0307426	IL18	1
GO:0034104	BP	GO:0034104	negative regulation of tissue remodeling	21/18870	0.032878	0.0686853	0.0307426	IL6	1
GO:0050961	BP	GO:0050961	detection of temperature stimulus involved in sensory perception	21/18870	0.032878	0.0686853	0.0307426	CXCL12	1
GO:0071498	BP	GO:0071498	cellular response to fluid shear stress	21/18870	0.032878	0.0686853	0.0307426	MMP2	1
GO:0071605	BP	GO:0071605	monocyte chemotactic protein-1 production	21/18870	0.032878	0.0686853	0.0307426	IL1B	1
GO:0071637	BP	GO:0071637	regulation of monocyte chemotactic protein-1 production	21/18870	0.032878	0.0686853	0.0307426	IL1B	1
GO:1901739	BP	GO:1901739	regulation of myoblast fusion	21/18870	0.032878	0.0686853	0.0307426	GDF15	1
GO:1903975	BP	GO:1903975	regulation of glial cell migration	21/18870	0.032878	0.0686853	0.0307426	CCL3	1
GO:2000047	BP	GO:2000047	regulation of cell-cell adhesion mediated by cadherin	21/18870	0.032878	0.0686853	0.0307426	BMP6	1
GO:0006816	BP	GO:0006816	calcium ion transport	445/18870	0.0330227	0.068896	0.0308369	CXCL12/CCL5/CCL3	3
GO:0001936	BP	GO:0001936	regulation of endothelial cell proliferation	181/18870	0.0333861	0.0693778	0.0310526	BMP6/CXCL12	2
GO:0045580	BP	GO:0045580	regulation of T cell differentiation	181/18870	0.0333861	0.0693778	0.0310526	IL18/IL7	2
GO:0046631	BP	GO:0046631	alpha-beta T cell activation	181/18870	0.0333861	0.0693778	0.0310526	IL18/IL6	2
GO:0006694	BP	GO:0006694	steroid biosynthetic process	184/18870	0.0344045	0.070403	0.0315114	BMP6/IL1A	2
GO:0006883	BP	GO:0006883	intracellular sodium ion homeostasis	22/18870	0.0344173	0.070403	0.0315114	IL1A	1
GO:0010866	BP	GO:0010866	regulation of triglyceride biosynthetic process	22/18870	0.0344173	0.070403	0.0315114	C3	1
GO:0010888	BP	GO:0010888	negative regulation of lipid storage	22/18870	0.0344173	0.070403	0.0315114	IL6	1
GO:0030431	BP	GO:0030431	sleep	22/18870	0.0344173	0.070403	0.0315114	IL18	1
GO:0033630	BP	GO:0033630	positive regulation of cell adhesion mediated by integrin	22/18870	0.0344173	0.070403	0.0315114	CCL5	1
GO:0035313	BP	GO:0035313	wound healing, spreading of epidermal cells	22/18870	0.0344173	0.070403	0.0315114	MMP12	1
GO:0045624	BP	GO:0045624	positive regulation of T-helper cell differentiation	22/18870	0.0344173	0.070403	0.0315114	IL18	1
GO:0051151	BP	GO:0051151	negative regulation of smooth muscle cell differentiation	22/18870	0.0344173	0.070403	0.0315114	EREG	1
GO:0060008	BP	GO:0060008	Sertoli cell differentiation	22/18870	0.0344173	0.070403	0.0315114	IL1A	1
GO:0060339	BP	GO:0060339	negative regulation of type I interferon-mediated signaling pathway	22/18870	0.0344173	0.070403	0.0315114	MMP12	1
GO:2000831	BP	GO:2000831	regulation of steroid hormone secretion	22/18870	0.0344173	0.070403	0.0315114	BMP6	1
GO:0006869	BP	GO:0006869	lipid transport	453/18870	0.0345468	0.0705761	0.0315889	BMP6/IL1B/IL1A	3
GO:1902107	BP	GO:1902107	positive regulation of leukocyte differentiation	185/18870	0.0347466	0.0708002	0.0316892	IL18/IL7	2
GO:1903708	BP	GO:1903708	positive regulation of hemopoiesis	185/18870	0.0347466	0.0708002	0.0316892	IL18/IL7	2
GO:0032872	BP	GO:0032872	regulation of stress-activated MAPK cascade	186/18870	0.0350901	0.0714075	0.031961	IL1B/IL1A	2
GO:0006109	BP	GO:0006109	regulation of carbohydrate metabolic process	188/18870	0.0357811	0.0724154	0.0324121	IGFBP3/IGFBP4	2
GO:0030324	BP	GO:0030324	lung development	188/18870	0.0357811	0.0724154	0.0324121	IGFBP5/MMP12	2
GO:0044000	BP	GO:0044000	movement in host	188/18870	0.0357811	0.0724154	0.0324121	CXCL8/ICAM1	2
GO:0034105	BP	GO:0034105	positive regulation of tissue remodeling	23/18870	0.0359542	0.0724154	0.0324121	IL18	1
GO:0043373	BP	GO:0043373	CD4-positive, alpha-beta T cell lineage commitment	23/18870	0.0359542	0.0724154	0.0324121	IL6	1
GO:0072574	BP	GO:0072574	hepatocyte proliferation	23/18870	0.0359542	0.0724154	0.0324121	IL6	1
GO:0072575	BP	GO:0072575	epithelial cell proliferation involved in liver morphogenesis	23/18870	0.0359542	0.0724154	0.0324121	IL6	1
GO:0097150	BP	GO:0097150	neuronal stem cell population maintenance	23/18870	0.0359542	0.0724154	0.0324121	SOX2	1
GO:0070302	BP	GO:0070302	regulation of stress-activated protein kinase signaling cascade	189/18870	0.0361286	0.0726736	0.0325277	IL1B/IL1A	2
GO:2001242	BP	GO:2001242	regulation of intrinsic apoptotic signaling pathway	190/18870	0.0364774	0.0732814	0.0327997	CXCL12/MMP9	2
GO:0051960	BP	GO:0051960	regulation of nervous system development	466/18870	0.0371012	0.0741666	0.0331959	IL1B/CXCL12/IL6	3
GO:0030323	BP	GO:0030323	respiratory tube development	192/18870	0.037179	0.0741666	0.0331959	IGFBP5/MMP12	2
GO:0003323	BP	GO:0003323	type B pancreatic cell development	24/18870	0.0374887	0.0741666	0.0331959	BMP6	1
GO:0006925	BP	GO:0006925	inflammatory cell apoptotic process	24/18870	0.0374887	0.0741666	0.0331959	IL6	1
GO:0016048	BP	GO:0016048	detection of temperature stimulus	24/18870	0.0374887	0.0741666	0.0331959	CXCL12	1
GO:0030539	BP	GO:0030539	male genitalia development	24/18870	0.0374887	0.0741666	0.0331959	BMP6	1
GO:0032727	BP	GO:0032727	positive regulation of interferon-alpha production	24/18870	0.0374887	0.0741666	0.0331959	MMP12	1
GO:0034114	BP	GO:0034114	regulation of heterotypic cell-cell adhesion	24/18870	0.0374887	0.0741666	0.0331959	IL1B	1
GO:0045723	BP	GO:0045723	positive regulation of fatty acid biosynthetic process	24/18870	0.0374887	0.0741666	0.0331959	IL1B	1
GO:0046885	BP	GO:0046885	regulation of hormone biosynthetic process	24/18870	0.0374887	0.0741666	0.0331959	BMP6	1
GO:0051043	BP	GO:0051043	regulation of membrane protein ectodomain proteolysis	24/18870	0.0374887	0.0741666	0.0331959	IL1B	1
GO:0060143	BP	GO:0060143	positive regulation of syncytium formation by plasma membrane fusion	24/18870	0.0374887	0.0741666	0.0331959	GDF15	1
GO:0006006	BP	GO:0006006	glucose metabolic process	193/18870	0.0375318	0.0741666	0.0331959	IGFBP3/IGFBP4	2
GO:0048469	BP	GO:0048469	cell maturation	195/18870	0.0382412	0.0753789	0.0337385	C3/EREG	2
GO:2000116	BP	GO:2000116	regulation of cysteine-type endopeptidase activity	195/18870	0.0382412	0.0753789	0.0337385	SOX2/MMP9	2
GO:0043123	BP	GO:0043123	positive regulation of canonical NF-kappaB signal transduction	196/18870	0.0385979	0.0757748	0.0339157	IL1B/IL1A	2
GO:0002363	BP	GO:0002363	alpha-beta T cell lineage commitment	25/18870	0.0390209	0.0757748	0.0339157	IL6	1
GO:0043501	BP	GO:0043501	skeletal muscle adaptation	25/18870	0.0390209	0.0757748	0.0339157	IGFBP5	1
GO:0045662	BP	GO:0045662	negative regulation of myoblast differentiation	25/18870	0.0390209	0.0757748	0.0339157	IL18	1
GO:0046641	BP	GO:0046641	positive regulation of alpha-beta T cell proliferation	25/18870	0.0390209	0.0757748	0.0339157	IL18	1
GO:0060396	BP	GO:0060396	growth hormone receptor signaling pathway	25/18870	0.0390209	0.0757748	0.0339157	GDF15	1
GO:0060586	BP	GO:0060586	multicellular organismal-level iron ion homeostasis	25/18870	0.0390209	0.0757748	0.0339157	BMP6	1
GO:0070233	BP	GO:0070233	negative regulation of T cell apoptotic process	25/18870	0.0390209	0.0757748	0.0339157	CCL5	1
GO:0072576	BP	GO:0072576	liver morphogenesis	25/18870	0.0390209	0.0757748	0.0339157	IL6	1
GO:0090023	BP	GO:0090023	positive regulation of neutrophil chemotaxis	25/18870	0.0390209	0.0757748	0.0339157	CXCL8	1
GO:0090200	BP	GO:0090200	positive regulation of release of cytochrome c from mitochondria	25/18870	0.0390209	0.0757748	0.0339157	MMP9	1
GO:1904754	BP	GO:1904754	positive regulation of vascular associated smooth muscle cell migration	25/18870	0.0390209	0.0757748	0.0339157	IGFBP5	1
GO:1903829	BP	GO:1903829	positive regulation of protein localization	476/18870	0.0391314	0.0758956	0.0339698	BMP6/IL1B/IL1A	3
GO:0031334	BP	GO:0031334	positive regulation of protein-containing complex assembly	198/18870	0.0393151	0.0761579	0.0340872	MMP3/MMP1	2
GO:0071248	BP	GO:0071248	cellular response to metal ion	200/18870	0.0400374	0.0772183	0.0345619	BMP6/MMP9	2
GO:0002407	BP	GO:0002407	dendritic cell chemotaxis	26/18870	0.0405507	0.0772183	0.0345619	CCL5	1
GO:0002438	BP	GO:0002438	acute inflammatory response to antigenic stimulus	26/18870	0.0405507	0.0772183	0.0345619	C3	1
GO:0032148	BP	GO:0032148	activation of protein kinase B activity	26/18870	0.0405507	0.0772183	0.0345619	IL18	1
GO:0032816	BP	GO:0032816	positive regulation of natural killer cell activation	26/18870	0.0405507	0.0772183	0.0345619	IL18	1
GO:0033622	BP	GO:0033622	integrin activation	26/18870	0.0405507	0.0772183	0.0345619	CXCL12	1
GO:0043369	BP	GO:0043369	CD4-positive or CD8-positive, alpha-beta T cell lineage commitment	26/18870	0.0405507	0.0772183	0.0345619	IL6	1
GO:0060343	BP	GO:0060343	trabecula formation	26/18870	0.0405507	0.0772183	0.0345619	MMP2	1
GO:0060391	BP	GO:0060391	positive regulation of SMAD protein signal transduction	26/18870	0.0405507	0.0772183	0.0345619	BMP6	1
GO:0060740	BP	GO:0060740	prostate gland epithelium morphogenesis	26/18870	0.0405507	0.0772183	0.0345619	MMP2	1
GO:0062149	BP	GO:0062149	detection of stimulus involved in sensory perception of pain	26/18870	0.0405507	0.0772183	0.0345619	CXCL12	1
GO:0070102	BP	GO:0070102	interleukin-6-mediated signaling pathway	26/18870	0.0405507	0.0772183	0.0345619	IL6	1
GO:0071378	BP	GO:0071378	cellular response to growth hormone stimulus	26/18870	0.0405507	0.0772183	0.0345619	GDF15	1
GO:1904996	BP	GO:1904996	positive regulation of leukocyte adhesion to vascular endothelial cell	26/18870	0.0405507	0.0772183	0.0345619	IL6	1
GO:0001935	BP	GO:0001935	endothelial cell proliferation	202/18870	0.0407649	0.0775322	0.0347023	BMP6/CXCL12	2
GO:0048285	BP	GO:0048285	organelle fission	488/18870	0.0416421	0.0785092	0.0351396	IL1B/IL1A/EREG	3
GO:0022408	BP	GO:0022408	negative regulation of cell-cell adhesion	205/18870	0.0418655	0.0785092	0.0351396	BMP6/CXCL12	2
GO:0010884	BP	GO:0010884	positive regulation of lipid storage	27/18870	0.0420782	0.0785092	0.0351396	C3	1
GO:0031639	BP	GO:0031639	plasminogen activation	27/18870	0.0420782	0.0785092	0.0351396	PLAT	1
GO:0035929	BP	GO:0035929	steroid hormone secretion	27/18870	0.0420782	0.0785092	0.0351396	BMP6	1
GO:0036296	BP	GO:0036296	response to increased oxygen levels	27/18870	0.0420782	0.0785092	0.0351396	MMP2	1
GO:0042104	BP	GO:0042104	positive regulation of activated T cell proliferation	27/18870	0.0420782	0.0785092	0.0351396	IL18	1
GO:0042730	BP	GO:0042730	fibrinolysis	27/18870	0.0420782	0.0785092	0.0351396	PLAT	1
GO:0045742	BP	GO:0045742	positive regulation of epidermal growth factor receptor signaling pathway	27/18870	0.0420782	0.0785092	0.0351396	MMP9	1
GO:0045745	BP	GO:0045745	positive regulation of G protein-coupled receptor signaling pathway	27/18870	0.0420782	0.0785092	0.0351396	C3	1
GO:0050951	BP	GO:0050951	sensory perception of temperature stimulus	27/18870	0.0420782	0.0785092	0.0351396	CXCL12	1
GO:0050995	BP	GO:0050995	negative regulation of lipid catabolic process	27/18870	0.0420782	0.0785092	0.0351396	IL1B	1
GO:0050996	BP	GO:0050996	positive regulation of lipid catabolic process	27/18870	0.0420782	0.0785092	0.0351396	IL1B	1
GO:0090330	BP	GO:0090330	regulation of platelet aggregation	27/18870	0.0420782	0.0785092	0.0351396	IL6	1
GO:0150146	BP	GO:0150146	cell junction disassembly	27/18870	0.0420782	0.0785092	0.0351396	C3	1
GO:1902932	BP	GO:1902932	positive regulation of alcohol biosynthetic process	27/18870	0.0420782	0.0785092	0.0351396	BMP6	1
GO:0034284	BP	GO:0034284	response to monosaccharide	206/18870	0.0422348	0.0787081	0.0352287	ICAM1/IL1A	2
GO:0051216	BP	GO:0051216	cartilage development	207/18870	0.0426055	0.0792109	0.0354537	BMP6/MMP13	2
GO:2000241	BP	GO:2000241	regulation of reproductive process	207/18870	0.0426055	0.0792109	0.0354537	PLAT/IL1A	2
GO:0031667	BP	GO:0031667	response to nutrient levels	495/18870	0.043144	0.0800242	0.0358177	SOX2/GDF15/IL1A	3
GO:0010758	BP	GO:0010758	regulation of macrophage chemotaxis	28/18870	0.0436033	0.0800242	0.0358177	CCL5	1
GO:0030194	BP	GO:0030194	positive regulation of blood coagulation	28/18870	0.0436033	0.0800242	0.0358177	PLAT	1
GO:0031664	BP	GO:0031664	regulation of lipopolysaccharide-mediated signaling pathway	28/18870	0.0436033	0.0800242	0.0358177	BMP6	1
GO:0060512	BP	GO:0060512	prostate gland morphogenesis	28/18870	0.0436033	0.0800242	0.0358177	MMP2	1
GO:0060964	BP	GO:0060964	regulation of miRNA-mediated gene silencing	28/18870	0.0436033	0.0800242	0.0358177	IL6	1
GO:0071624	BP	GO:0071624	positive regulation of granulocyte chemotaxis	28/18870	0.0436033	0.0800242	0.0358177	CXCL8	1
GO:0120255	BP	GO:0120255	olefinic compound biosynthetic process	28/18870	0.0436033	0.0800242	0.0358177	BMP6	1
GO:1900048	BP	GO:1900048	positive regulation of hemostasis	28/18870	0.0436033	0.0800242	0.0358177	PLAT	1
GO:1903055	BP	GO:1903055	positive regulation of extracellular matrix organization	28/18870	0.0436033	0.0800242	0.0358177	IL6	1
GO:2000108	BP	GO:2000108	positive regulation of leukocyte apoptotic process	28/18870	0.0436033	0.0800242	0.0358177	CCL5	1
GO:0019722	BP	GO:0019722	calcium-mediated signaling	210/18870	0.0437247	0.0801535	0.0358756	CXCL8/CCL3	2
GO:0051701	BP	GO:0051701	biological process involved in interaction with host	211/18870	0.0441003	0.0807477	0.0361416	CXCL8/ICAM1	2
GO:0045619	BP	GO:0045619	regulation of lymphocyte differentiation	212/18870	0.0444771	0.0813428	0.0364079	IL18/IL7	2
GO:0003416	BP	GO:0003416	endochondral bone growth	29/18870	0.045126	0.0820521	0.0367254	MMP13	1
GO:0032770	BP	GO:0032770	positive regulation of monooxygenase activity	29/18870	0.045126	0.0820521	0.0367254	IL1B	1
GO:0097421	BP	GO:0097421	liver regeneration	29/18870	0.045126	0.0820521	0.0367254	IL6	1
GO:1900368	BP	GO:1900368	regulation of post-transcriptional gene silencing by regulatory ncRNA	29/18870	0.045126	0.0820521	0.0367254	IL6	1
GO:1901186	BP	GO:1901186	positive regulation of ERBB signaling pathway	29/18870	0.045126	0.0820521	0.0367254	MMP9	1
GO:0045216	BP	GO:0045216	cell-cell junction organization	214/18870	0.0452343	0.0820589	0.0367284	BMP6/IL1B	2
GO:0060541	BP	GO:0060541	respiratory system development	214/18870	0.0452343	0.0820589	0.0367284	IGFBP5/MMP12	2
GO:0060348	BP	GO:0060348	bone development	215/18870	0.0456147	0.0826536	0.0369946	BMP6/MMP13	2
GO:0003309	BP	GO:0003309	type B pancreatic cell differentiation	30/18870	0.0466464	0.0829916	0.0371459	BMP6	1
GO:0010039	BP	GO:0010039	response to iron ion	30/18870	0.0466464	0.0829916	0.0371459	BMP6	1
GO:0010955	BP	GO:0010955	negative regulation of protein processing	30/18870	0.0466464	0.0829916	0.0371459	PLAT	1
GO:0030262	BP	GO:0030262	apoptotic nuclear changes	30/18870	0.0466464	0.0829916	0.0371459	IL6	1
GO:0032607	BP	GO:0032607	interferon-alpha production	30/18870	0.0466464	0.0829916	0.0371459	MMP12	1
GO:0032647	BP	GO:0032647	regulation of interferon-alpha production	30/18870	0.0466464	0.0829916	0.0371459	MMP12	1
GO:0039694	BP	GO:0039694	viral RNA genome replication	30/18870	0.0466464	0.0829916	0.0371459	CXCL8	1
GO:0043032	BP	GO:0043032	positive regulation of macrophage activation	30/18870	0.0466464	0.0829916	0.0371459	CCL3	1
GO:0045948	BP	GO:0045948	positive regulation of translational initiation	30/18870	0.0466464	0.0829916	0.0371459	CCL5	1
GO:0050820	BP	GO:0050820	positive regulation of coagulation	30/18870	0.0466464	0.0829916	0.0371459	PLAT	1
GO:0060142	BP	GO:0060142	regulation of syncytium formation by plasma membrane fusion	30/18870	0.0466464	0.0829916	0.0371459	GDF15	1
GO:0060147	BP	GO:0060147	regulation of post-transcriptional gene silencing	30/18870	0.0466464	0.0829916	0.0371459	IL6	1
GO:0070168	BP	GO:0070168	negative regulation of biomineral tissue development	30/18870	0.0466464	0.0829916	0.0371459	CCL3	1
GO:0070723	BP	GO:0070723	response to cholesterol	30/18870	0.0466464	0.0829916	0.0371459	CCL3	1
GO:1902230	BP	GO:1902230	negative regulation of intrinsic apoptotic signaling pathway in response to DNA damage	30/18870	0.0466464	0.0829916	0.0371459	CXCL12	1
GO:1903318	BP	GO:1903318	negative regulation of protein maturation	30/18870	0.0466464	0.0829916	0.0371459	PLAT	1
GO:0032682	BP	GO:0032682	negative regulation of chemokine production	31/18870	0.0481645	0.0849231	0.0380104	IL6	1
GO:0045070	BP	GO:0045070	positive regulation of viral genome replication	31/18870	0.0481645	0.0849231	0.0380104	CCL5	1
GO:0060325	BP	GO:0060325	face morphogenesis	31/18870	0.0481645	0.0849231	0.0380104	MMP2	1
GO:0060966	BP	GO:0060966	regulation of gene silencing by regulatory ncRNA	31/18870	0.0481645	0.0849231	0.0380104	IL6	1
GO:1900017	BP	GO:1900017	positive regulation of cytokine production involved in inflammatory response	31/18870	0.0481645	0.0849231	0.0380104	IL6	1
GO:1900027	BP	GO:1900027	regulation of ruffle assembly	31/18870	0.0481645	0.0849231	0.0380104	ICAM1	1
GO:1900745	BP	GO:1900745	positive regulation of p38MAPK cascade	31/18870	0.0481645	0.0849231	0.0380104	IL1B	1
GO:1902042	BP	GO:1902042	negative regulation of extrinsic apoptotic signaling pathway via death domain receptors	31/18870	0.0481645	0.0849231	0.0380104	ICAM1	1
GO:0007596	BP	GO:0007596	blood coagulation	224/18870	0.049092	0.0864614	0.0386989	PLAT/IL6	2
GO:0001516	BP	GO:0001516	prostaglandin biosynthetic process	32/18870	0.0496803	0.0865274	0.0387285	IL1B	1
GO:0002313	BP	GO:0002313	mature B cell differentiation involved in immune response	32/18870	0.0496803	0.0865274	0.0387285	IL6	1
GO:0006308	BP	GO:0006308	DNA catabolic process	32/18870	0.0496803	0.0865274	0.0387285	IL6	1
GO:0006921	BP	GO:0006921	cellular component disassembly involved in execution phase of apoptosis	32/18870	0.0496803	0.0865274	0.0387285	IL6	1
GO:0046457	BP	GO:0046457	prostanoid biosynthetic process	32/18870	0.0496803	0.0865274	0.0387285	IL1B	1
GO:0048710	BP	GO:0048710	regulation of astrocyte differentiation	32/18870	0.0496803	0.0865274	0.0387285	IL6	1
GO:0060795	BP	GO:0060795	cell fate commitment involved in formation of primary germ layer	32/18870	0.0496803	0.0865274	0.0387285	SOX2	1
GO:0061036	BP	GO:0061036	positive regulation of cartilage development	32/18870	0.0496803	0.0865274	0.0387285	BMP6	1
GO:0098868	BP	GO:0098868	bone growth	32/18870	0.0496803	0.0865274	0.0387285	MMP13	1
GO:1901889	BP	GO:1901889	negative regulation of cell junction assembly	32/18870	0.0496803	0.0865274	0.0387285	IL1B	1
GO:0042180	BP	GO:0042180	cellular ketone metabolic process	226/18870	0.0498777	0.086775	0.0388393	BMP6/IL1B	2
