# Supplementary material for: Integrative Transcriptomic and Machine Learning Analysis Identifies Key Senescence-Associated Secretory Phenotype Genes Associated With Immune Dysregulation in Periodontitis
Source: Hum Mutat. 2025 Dec 2;2025:3637248. doi: 10.1155/humu/3637248 (PMC12688647; doi:10.1155/humu/3637248)
Supplement: Supporting Information 4 — Table S4. GO CC enrichment analysis of 30 SASP-related candidate genes. [file 3637248.f4.xlsx]

## Sheet: 工作表 1 - Supplementary Table 4
Supplementary Table 4
	ONTOLOGY	ID	Description	BgRatio	pvalue	p.adjust	qvalue	geneID	Count
GO:0062023	CC	GO:0062023	collagen-containing extracellular matrix	429/19886	3.72473e-05	0.00145265	0.00133306	CXCL12/ICAM1/MMP9/GDF15/IL7/MMP2	6
GO:0005788	CC	GO:0005788	endoplasmic reticulum lumen	313/19886	9.65136e-05	0.00188202	0.00172709	C3/IGFBP5/IGFBP3/IGFBP4/IL6	5
GO:1904724	CC	GO:1904724	tertiary granule lumen	55/19886	0.00310885	0.040415	0.037088	CXCL1/MMP9	2
GO:1904090	CC	GO:1904090	peptidase inhibitor complex	11/19886	0.0164741	0.160622	0.1474	PLAT	1
GO:0070820	CC	GO:0070820	tertiary granule	164/19886	0.0252816	0.197196	0.180963	CXCL1/MMP9	2
