# Supplementary material for: Integrative Transcriptomic and Machine Learning Analysis Identifies Key Senescence-Associated Secretory Phenotype Genes Associated With Immune Dysregulation in Periodontitis
Source: Hum Mutat. 2025 Dec 2;2025:3637248. doi: 10.1155/humu/3637248 (PMC12688647; doi:10.1155/humu/3637248)
Supplement: Supporting Information 5 — Table S5. GO MF enrichment analysis of 30 SASP-related candidate genes. [file 3637248.f5.xlsx]

## Sheet: 工作表 1 - Supplementary Table 5
Supplementary Table 5
	ONTOLOGY	ID	Description	BgRatio	pvalue	p.adjust	qvalue	geneID	Count
GO:0005125	MF	GO:0005125	cytokine activity	237/18496	3.93096e-23	2.59444e-21	1.19998e-21	CXCL1/BMP6/IL1B/IL18/CXCL12/CXCL8/IL32/CCL5/GDF15/IL7/IL1A/CXCL2/IL6/CXCL3/CCL3/CXCL5	16
GO:0005126	MF	GO:0005126	cytokine receptor binding	273/18496	1.13544e-16	3.74695e-15	1.73304e-15	CXCL1/IL1B/IL18/CXCL12/CXCL8/CCL5/IL7/IL1A/CXCL2/IL6/CXCL3/CCL3/CXCL5	13
GO:0008009	MF	GO:0008009	chemokine activity	49/18496	7.4512e-15	1.63926e-13	7.58192e-14	CXCL1/CXCL12/CXCL8/CCL5/CXCL2/CXCL3/CCL3/CXCL5	8
GO:0045236	MF	GO:0045236	CXCR chemokine receptor binding	18/18496	1.95753e-13	3.20102e-12	1.48054e-12	CXCL1/CXCL12/CXCL8/CXCL2/CXCL3/CXCL5	6
GO:0042379	MF	GO:0042379	chemokine receptor binding	74/18496	2.42502e-13	3.20102e-12	1.48054e-12	CXCL1/CXCL12/CXCL8/CCL5/CXCL2/CXCL3/CCL3/CXCL5	8
GO:0001664	MF	GO:0001664	G protein-coupled receptor binding	291/18496	5.59141e-10	6.15055e-09	2.84475e-09	CXCL1/C3/CXCL12/CXCL8/CCL5/CXCL2/CXCL3/CCL3/CXCL5	9
GO:0008083	MF	GO:0008083	growth factor activity	162/18496	5.96675e-09	5.62579e-08	2.60204e-08	CXCL1/BMP6/CXCL12/GDF15/IL7/IL6/EREG	7
GO:0004252	MF	GO:0004252	serine-type endopeptidase activity	174/18496	9.80076e-09	8.08563e-08	3.73976e-08	PLAT/MMP9/MMP12/MMP13/MMP2/MMP3/MMP1	7
GO:0008236	MF	GO:0008236	serine-type peptidase activity	192/18496	1.93641e-08	1.33944e-07	6.19516e-08	PLAT/MMP9/MMP12/MMP13/MMP2/MMP3/MMP1	7
GO:0004222	MF	GO:0004222	metalloendopeptidase activity	110/18496	2.03839e-08	1.33944e-07	6.19516e-08	MMP9/MMP12/MMP13/MMP2/MMP3/MMP1	6
GO:0017171	MF	GO:0017171	serine hydrolase activity	196/18496	2.2324e-08	1.33944e-07	6.19516e-08	PLAT/MMP9/MMP12/MMP13/MMP2/MMP3/MMP1	7
GO:0008237	MF	GO:0008237	metallopeptidase activity	185/18496	4.49003e-07	2.46952e-06	1.1422e-06	MMP9/MMP12/MMP13/MMP2/MMP3/MMP1	6
GO:0031994	MF	GO:0031994	insulin-like growth factor I binding	13/18496	1.08924e-06	5.52998e-06	2.55772e-06	IGFBP5/IGFBP3/IGFBP4	3
GO:0004175	MF	GO:0004175	endopeptidase activity	389/18496	2.31222e-06	1.09005e-05	5.04169e-06	PLAT/MMP9/MMP12/MMP13/MMP2/MMP3/MMP1	7
GO:0070851	MF	GO:0070851	growth factor receptor binding	138/18496	2.63683e-06	1.16021e-05	5.36619e-06	IL1B/IL7/IL1A/IL6/EREG	5
GO:0005520	MF	GO:0005520	insulin-like growth factor binding	19/18496	3.66629e-06	1.51234e-05	6.99489e-06	IGFBP5/IGFBP3/IGFBP4	3
GO:0001968	MF	GO:0001968	fibronectin binding	29/18496	1.36747e-05	5.30898e-05	2.45551e-05	IGFBP5/IGFBP3/MMP2	3
GO:0005518	MF	GO:0005518	collagen binding	68/18496	0.000179718	0.000658968	0.000304786	MMP9/MMP12/MMP13	3
GO:0016004	MF	GO:0016004	phospholipase activator activity	15/18496	0.000263559	0.000915521	0.000423447	CCL5/CCL3	2
GO:0005149	MF	GO:0005149	interleukin-1 receptor binding	17/18496	0.000340684	0.00112426	0.000519991	IL1B/IL1A	2
GO:0060229	MF	GO:0060229	lipase activator activity	19/18496	0.000427497	0.00134356	0.000621424	CCL5/CCL3	2
GO:0030296	MF	GO:0030296	protein tyrosine kinase activator activity	33/18496	0.0013015	0.00383521	0.00177386	CCL5/EREG	2
GO:0019838	MF	GO:0019838	growth factor binding	135/18496	0.00133651	0.00383521	0.00177386	IGFBP5/IGFBP3/IGFBP4	3
GO:0005178	MF	GO:0005178	integrin binding	154/18496	0.00194867	0.00529333	0.00244827	IL1B/CXCL12/ICAM1	3
GO:0042056	MF	GO:0042056	chemoattractant activity	41/18496	0.00200505	0.00529333	0.00244827	CCL5/CCL3	2
GO:0048020	MF	GO:0048020	CCR chemokine receptor binding	50/18496	0.00296835	0.00753503	0.0034851	CCL5/CCL3	2
GO:0030295	MF	GO:0030295	protein kinase activator activity	124/18496	0.0171578	0.0417272	0.0192997	CCL5/EREG	2
GO:0070700	MF	GO:0070700	BMP receptor binding	11/18496	0.0177025	0.0417272	0.0192997	BMP6	1
GO:0019209	MF	GO:0019209	kinase activator activity	133/18496	0.019573	0.0445455	0.0206032	CCL5/EREG	2
GO:0072542	MF	GO:0072542	protein phosphatase activator activity	16/18496	0.0256485	0.0564267	0.0260985	IGFBP3	1
GO:0030297	MF	GO:0030297	transmembrane receptor protein tyrosine kinase activator activity	18/18496	0.0288095	0.0613364	0.0283693	EREG	1
GO:0019211	MF	GO:0019211	phosphatase activator activity	19/18496	0.0303863	0.0626717	0.0289869	IGFBP3	1
GO:0070696	MF	GO:0070696	transmembrane receptor protein serine/threonine kinase binding	23/18496	0.0366687	0.0733374	0.03392	BMP6	1
GO:0004435	MF	GO:0004435	phosphatidylinositol phospholipase C activity	26/18496	0.0413547	0.0802767	0.0371296	CCL5	1
GO:0004629	MF	GO:0004629	phospholipase C activity	29/18496	0.0460186	0.0843674	0.0390216	CCL5	1
GO:0033612	MF	GO:0033612	receptor serine/threonine kinase binding	29/18496	0.0460186	0.0843674	0.0390216	BMP6	1
GO:0048019	MF	GO:0048019	receptor antagonist activity	31/18496	0.0491157	0.0876117	0.0405222	CCL5	1
