# Supplementary material for: Integrative Transcriptomic and Machine Learning Analysis Identifies Key Senescence-Associated Secretory Phenotype Genes Associated With Immune Dysregulation in Periodontitis
Source: Hum Mutat. 2025 Dec 2;2025:3637248. doi: 10.1155/humu/3637248 (PMC12688647; doi:10.1155/humu/3637248)
Supplement: Supporting Information 6 — Table S6. KEGG pathway enrichment analysis of 30 SASP-related candidate genes. [file 3637248.f6.xlsx]

## Sheet: 工作表 1 - Supplementary Table 6
Supplementary Table 6
	ID	Description	BgRatio	pvalue	p.adjust	qvalue	geneID	Count	RichFactor	FoldEnrichment
hsa05323	hsa05323	Rheumatoid arthritis	95/8538	2.44589e-23	2.34806e-21	1.10709e-21	CXCL1/IL1B/IL18/CXCL12/CXCL8/ICAM1/CCL5/IL1A/CXCL2/IL6/CXCL3/CCL3/MMP3/MMP1/CXCL5	15	0.157895	49.9298
hsa04060	hsa04060	Cytokine-cytokine receptor interaction	298/8538	3.0056e-17	1.44269e-15	6.80215e-16	CXCL1/BMP6/IL1B/IL18/CXCL12/CXCL8/IL32/CCL5/GDF15/IL7/IL1A/CXCL2/IL6/CXCL3/CCL3/CXCL5	16	0.0536913	16.9784
hsa04657	hsa04657	IL-17 signaling pathway	95/8538	2.01257e-15	6.44021e-14	3.0365e-14	CXCL1/IL1B/CXCL8/MMP9/MMP13/CXCL2/IL6/CXCL3/MMP3/MMP1/CXCL5	11	0.115789	36.6152
hsa05417	hsa05417	Lipid and atherosclerosis	216/8538	1.78093e-14	4.27423e-13	2.01526e-13	CXCL1/IL1B/IL18/CXCL8/ICAM1/MMP9/CCL5/CXCL2/IL6/CXCL3/CCL3/MMP3/MMP1	13	0.0601852	19.0319
hsa04061	hsa04061	Viral protein interaction with cytokine and cytokine receptor	100/8538	2.19663e-13	4.21754e-12	1.98853e-12	CXCL1/IL18/CXCL12/CXCL8/CCL5/CXCL2/IL6/CXCL3/CCL3/CXCL5	10	0.1	31.6222
hsa04668	hsa04668	TNF signaling pathway	119/8538	1.30398e-12	2.08637e-11	9.83707e-12	CXCL1/IL1B/ICAM1/MMP9/CCL5/CXCL2/IL6/CXCL3/MMP3/CXCL5	10	0.0840336	26.5733
hsa05134	hsa05134	Legionellosis	56/8538	4.10686e-12	5.63226e-11	2.65556e-11	CXCL1/C3/IL1B/IL18/CXCL8/CXCL2/IL6/CXCL3	8	0.142857	45.1746
hsa04064	hsa04064	NF-kappa B signaling pathway	105/8538	2.52302e-08	3.02762e-07	1.4275e-07	CXCL1/IL1B/CXCL12/CXCL8/ICAM1/CXCL2/CXCL3	7	0.0666667	21.0815
hsa04621	hsa04621	NOD-like receptor signaling pathway	189/8538	7.70025e-08	8.2136e-07	3.87264e-07	CXCL1/IL1B/IL18/CXCL8/CCL5/CXCL2/IL6/CXCL3	8	0.042328	13.3851
hsa04062	hsa04062	Chemokine signaling pathway	193/8538	9.06034e-08	8.69793e-07	4.101e-07	CXCL1/CXCL12/CXCL8/CCL5/CXCL2/CXCL3/CCL3/CXCL5	8	0.0414508	13.1077
hsa05133	hsa05133	Pertussis	78/8538	1.21555e-07	1.06084e-06	5.00178e-07	C3/IL1B/CXCL8/IL1A/IL6/CXCL5	6	0.0769231	24.3248
hsa04936	hsa04936	Alcoholic liver disease	144/8538	2.24627e-07	1.79702e-06	8.47278e-07	CXCL1/C3/IL1B/CXCL8/CXCL2/IL6/CXCL3	7	0.0486111	15.3719
hsa05144	hsa05144	Malaria	50/8538	4.11108e-07	3.03588e-06	1.43139e-06	IL1B/IL18/CXCL8/ICAM1/IL6	5	0.1	31.6222
hsa04933	hsa04933	AGE-RAGE signaling pathway in diabetic complications	101/8538	5.71198e-07	3.85024e-06	1.81536e-06	IL1B/CXCL8/ICAM1/IL1A/MMP2/IL6	6	0.0594059	18.7855
hsa05142	hsa05142	Chagas disease	103/8538	6.41707e-07	3.85024e-06	1.81536e-06	C3/IL1B/CXCL8/CCL5/IL6/CCL3	6	0.0582524	18.4207
hsa05146	hsa05146	Amoebiasis	103/8538	6.41707e-07	3.85024e-06	1.81536e-06	CXCL1/IL1B/CXCL8/CXCL2/IL6/CXCL3	6	0.0582524	18.4207
hsa05164	hsa05164	Influenza A	173/8538	7.83479e-07	4.42435e-06	2.08604e-06	IL1B/IL18/CXCL8/ICAM1/CCL5/IL1A/IL6	7	0.0404624	12.7951
hsa05167	hsa05167	Kaposi sarcoma-associated herpesvirus infection	196/8538	1.81579e-06	9.68419e-06	4.56601e-06	CXCL1/C3/CXCL8/ICAM1/CXCL2/IL6/CXCL3	7	0.0357143	11.2937
hsa05120	hsa05120	Epithelial cell signaling in Helicobacter pylori infection	71/8538	2.41449e-06	1.21995e-05	5.75197e-06	CXCL1/CXCL8/CCL5/CXCL2/CXCL3	5	0.0704225	22.2692
hsa05418	hsa05418	Fluid shear stress and atherosclerosis	141/8538	4.05633e-06	1.94704e-05	9.18011e-06	PLAT/IL1B/ICAM1/MMP9/IL1A/MMP2	6	0.0425532	13.4563
hsa05143	hsa05143	African trypanosomiasis	37/8538	4.87834e-06	2.2301e-05	1.05147e-05	IL1B/IL18/ICAM1/IL6	4	0.108108	34.1862
hsa05219	hsa05219	Bladder cancer	41/8538	7.41587e-06	3.23602e-05	1.52575e-05	CXCL8/MMP9/MMP2/MMP1	4	0.097561	30.8509
hsa04620	hsa04620	Toll-like receptor signaling pathway	109/8538	1.99599e-05	8.33109e-05	3.92803e-05	IL1B/CXCL8/CCL5/IL6/CCL3	5	0.0458716	14.5056
hsa05202	hsa05202	Transcriptional misregulation in cancer	198/8538	2.84217e-05	0.000113687	5.36023e-05	PLAT/CXCL8/MMP9/IGFBP3/IL6/MMP3	6	0.030303	9.58249
hsa05321	hsa05321	Inflammatory bowel disease	66/8538	5.00042e-05	0.000192016	9.0534e-05	IL1B/IL18/IL1A/IL6	4	0.0606061	19.165
hsa05163	hsa05163	Human cytomegalovirus infection	226/8538	5.97694e-05	0.000220687	0.000104052	IL1B/CXCL12/CXCL8/CCL5/IL6/CCL3	6	0.0265487	8.39528
hsa05171	hsa05171	Coronavirus disease - COVID-19	238/8538	7.97299e-05	0.000283484	0.00013366	C3/IL1B/CXCL8/IL6/MMP3/MMP1	6	0.0252101	7.97199
hsa04623	hsa04623	Cytosolic DNA-sensing pathway	83/8538	0.000122901	0.000421374	0.000198674	IL1B/IL18/CCL5/IL6	4	0.0481928	15.2396
hsa05152	hsa05152	Tuberculosis	182/8538	0.000229716	0.000760439	0.000358541	C3/IL1B/IL18/IL1A/IL6	5	0.0274725	8.68742
hsa04640	hsa04640	Hematopoietic cell lineage	100/8538	0.000252801	0.000808963	0.000381419	IL1B/IL7/IL1A/IL6	4	0.04	12.6489
hsa05332	hsa05332	Graft-versus-host disease	45/8538	0.000366331	0.00113444	0.00053488	IL1B/IL1A/IL6	3	0.0666667	21.0815
hsa04670	hsa04670	Leukocyte transendothelial migration	116/8538	0.000445944	0.00133783	0.000630776	CXCL12/ICAM1/MMP9/MMP2	4	0.0344828	10.9042
hsa04926	hsa04926	Relaxin signaling pathway	130/8538	0.000686371	0.00199672	0.000941434	MMP9/MMP13/MMP2/MMP1	4	0.0307692	9.72991
hsa05135	hsa05135	Yersinia infection	138/8538	0.000858979	0.00242535	0.00114353	IL1B/IL18/CXCL8/IL6	4	0.0289855	9.16586
hsa05131	hsa05131	Shigellosis	250/8538	0.000984326	0.00269986	0.00127296	C3/IL1B/IL18/CXCL8/CCL5	5	0.02	6.32444
hsa04218	hsa04218	Cellular senescence	157/8538	0.00138858	0.0036028	0.00169869	CXCL8/IGFBP3/IL1A/IL6	4	0.0254777	8.05662
hsa04932	hsa04932	Non-alcoholic fatty liver disease	157/8538	0.00138858	0.0036028	0.00169869	IL1B/CXCL8/IL1A/IL6	4	0.0254777	8.05662
hsa05140	hsa05140	Leishmaniasis	79/8538	0.00190051	0.00480129	0.00226377	C3/IL1B/IL1A	3	0.0379747	12.0084
hsa05168	hsa05168	Herpes simplex virus 1 infection	182/8538	0.00238851	0.00587942	0.00277209	C3/IL1B/CCL5/IL6	4	0.021978	6.94994
hsa05215	hsa05215	Prostate cancer	98/8538	0.00351224	0.00830089	0.0039138	PLAT/MMP9/MMP3	3	0.0306122	9.68027
hsa05130	hsa05130	Pathogenic Escherichia coli infection	203/8538	0.00354517	0.00830089	0.0039138	IL1B/IL18/CXCL8/IL6	4	0.0197044	6.23098
hsa01523	hsa01523	Antifolate resistance	30/8538	0.00396688	0.00906716	0.00427509	IL1B/IL6	2	0.0666667	21.0815
hsa05132	hsa05132	Salmonella infection	251/8538	0.00751343	0.0167742	0.00790888	IL1B/IL18/CXCL8/IL6	4	0.0159363	5.0394
hsa04940	hsa04940	Type I diabetes mellitus	44/8538	0.00839525	0.0183169	0.00863627	IL1B/IL1A	2	0.0454545	14.3737
hsa05162	hsa05162	Measles	139/8538	0.00928049	0.0197984	0.00933476	IL1B/IL1A/IL6	3	0.0215827	6.82494
hsa05020	hsa05020	Prion disease	278/8538	0.0106916	0.021948	0.0103483	IL1B/CCL5/IL1A/IL6	4	0.0143885	4.54996
hsa04672	hsa04672	Intestinal immune network for IgA production	50/8538	0.0107454	0.021948	0.0103483	CXCL12/IL6	2	0.04	12.6489
hsa05161	hsa05161	Hepatitis B	163/8538	0.0142778	0.0285556	0.0134637	CXCL8/MMP9/IL6	3	0.0184049	5.82004
hsa04610	hsa04610	Complement and coagulation cascades	88/8538	0.0311999	0.0611264	0.0288206	C3/PLAT	2	0.0227273	7.18687
hsa01522	hsa01522	Endocrine resistance	99/8538	0.0387094	0.0743221	0.0350422	MMP9/MMP2	2	0.020202	6.38833
hsa05150	hsa05150	Staphylococcus aureus infection	102/8538	0.0408669	0.076926	0.0362699	C3/ICAM1	2	0.0196078	6.20044
hsa04625	hsa04625	C-type lectin receptor signaling pathway	105/8538	0.0430695	0.0795129	0.0374896	IL1B/IL6	2	0.0190476	6.02328
hsa04659	hsa04659	Th17 cell differentiation	109/8538	0.0460745	0.0834558	0.0393487	IL1B/IL6	2	0.0183486	5.80224
