# Supplementary material for: Integrative Transcriptomic and Machine Learning Analysis Identifies Key Senescence-Associated Secretory Phenotype Genes Associated With Immune Dysregulation in Periodontitis
Source: Hum Mutat. 2025 Dec 2;2025:3637248. doi: 10.1155/humu/3637248 (PMC12688647; doi:10.1155/humu/3637248)
Supplement: Supporting Information 7 — Table S7. GSEA enrichment results of CXCL12 in the GSE10334 dataset. [file 3637248.f7.xlsx]

## Sheet: 工作表 1 - Supplementary Table 7
Supplementary Table 7
	ID	Description	setSize	enrichmentScore	NES	pvalue	p.adjust	qvalue	rank	leading_edge	core_enrichment
KEGG_OLFACTORY_TRANSDUCTION	KEGG_OLFACTORY_TRANSDUCTION	KEGG_OLFACTORY_TRANSDUCTION	109	-0.631423	-3.33591	1e-10	4.6e-09	2.57895e-09	3509	tags=72%, list=21%, signal=57%	OR2C3/CAMK2B/CALML5/CLCA2/OR2W1/CAMK2D/OR10C1/OR10H1/CLCA1/OR5P3/OR5J2/OR11A1/OR1I1/OR2M4/OR7E24/OR2F2/CNGA3/PDE1C/OR2J2/OR5K1/OR51I1/OR2A4/OR51M1/OR12D2/OR51E1/OR7D2/GUCA1A/OR51I2/OR7C1/GUCA1C/OR51B4/OR7A17/OR1A2/OR5V1/CAMK2A/OR4F16/OR2B6/OR4D2/OR10A4/OR8B8/OR8D1/OR8G1/OR1D2/OR52A1/OR10J1/OR1A1/OR51B5/OR14J1/OR7A5/OR5I1/OR2B3/OR2S2/OR5P2/OR2H1/OR2H2/OR10H3/PRKG2/OR52D1/OR7A10/OR1G1/OR1Q1/OR2B2/O…
KEGG_CELL_ADHESION_MOLECULES_CAMS	KEGG_CELL_ADHESION_MOLECULES_CAMS	KEGG_CELL_ADHESION_MOLECULES_CAMS	126	0.548084	2.40386	1e-10	4.6e-09	2.57895e-09	2529	tags=46%, list=15%, signal=39%	VCAN/VCAM1/JAM2/PTPRM/CDH5/SDC2/ITGB2/HLA-DQB1/HLA-DRA/ITGA4/HLA-DMB/CLDN5/HLA-DMA/JAM3/ITGA9/ITGAL/CD2/ITGB7/HLA-DRB1/ICAM2/HLA-DPB1/HLA-DQA1/PECAM1/HLA-F/HLA-A/HLA-B/ITGB1/HLA-E/ICAM3/CD28/NRCAM/ITGA8/SELPLG/CD99/ITGAM/CD86/HLA-DOB/ALCAM/CD8A/HLA-DPA1/GLG1/HLA-G/CADM1/ESAM/PTPRC/SELL/NRXN1/NRXN2/SELE/PDCD1/HLA-C/CD276/CD34/NRXN3/ICOS/CD4/ICAM1/SELP
KEGG_NEUROACTIVE_LIGAND_RECEPTOR_INTERACTION	KEGG_NEUROACTIVE_LIGAND_RECEPTOR_INTERACTION	KEGG_NEUROACTIVE_LIGAND_RECEPTOR_INTERACTION	267	-0.393396	-2.373	1e-10	4.6e-09	2.57895e-09	3528	tags=45%, list=21%, signal=36%	GHSR/RXFP1/CHRNA1/ADRB1/GCGR/GRIN2D/TAAR9/PTGER1/GLRA1/GABRG3/PTGIR/GABRA6/AVPR1A/GABRR1/DRD5/GRIK3/GRIA1/GPR35/PRLHR/CHRND/NMBR/TAAR8/AVPR1B/GLP1R/P2RY1/GRIN2B/GABRD/PARD3/HTR1F/TACR2/PRSS1/TAAR1/NPFFR2/ADCYAP1R1/CHRNE/HTR1D/TACR3/PTH2R/GPR83/BDKRB1/TACR1/GRIN2A/PRSS3/GABRR2/TAAR5/CSH1/GPR156/CHRM3/LEP/LHCGR/P2RX6/NPY2R/LPAR3/SSTR3/F2RL1/CHRM4/SSTR2/HRH2/NTSR1/NPFFR1/GRIA4/GRID2/DRD3/CHRNA5/GABR…
KEGG_FOCAL_ADHESION	KEGG_FOCAL_ADHESION	KEGG_FOCAL_ADHESION	195	0.490219	2.27605	1e-10	4.6e-09	2.57895e-09	3403	tags=44%, list=21%, signal=35%	LAMC1/PDGFD/COL5A2/PIK3R3/PDGFRB/COL3A1/LAMA4/COL5A1/FN1/FYN/MYLK/ITGA4/ITGA7/LAMA2/MYL9/GRB2/ITGA9/PARVA/ITGB7/COL1A2/PIK3CD/THBS2/COL6A3/RAC2/COL6A2/COL11A1/RAP1B/PRKCB/LAMB1/COL4A1/AKT3/PDGFRA/VWF/KDR/ITGB1/AKT2/RAPGEF1/JUN/VEGFC/ITGA8/SHC1/LAMB2/VAV2/BIRC3/PIK3CG/SHC4/COL6A1/ITGA11/PRKCA/SHC2/FLNC/COL4A2/PARVG/BAD/LAMB3/ITGA1/COL4A4/PPP1CA/RAF1/PRKCG/ITGA5/CCND2/CCND3/TNXB/THBS3/VEGFB/PDGFA/P…
KEGG_B_CELL_RECEPTOR_SIGNALING_PATHWAY	KEGG_B_CELL_RECEPTOR_SIGNALING_PATHWAY	KEGG_B_CELL_RECEPTOR_SIGNALING_PATHWAY	75	0.580234	2.37243	4.59903e-10	1.69244e-08	9.48852e-09	4230	tags=63%, list=26%, signal=47%	PIK3R3/IFITM1/PPP3CB/GRB2/PIK3CD/RAC2/PRKCB/PTPN6/CARD11/FCGR2B/AKT3/AKT2/FOS/JUN/NFKBIE/PLCG2/VAV2/PIK3CG/PIK3AP1/PPP3CC/CD81/CD79A/NFATC2/CD79B/NFATC3/BTK/INPP5D/RASGRP3/NFATC1/RAF1/LYN/CR2/NFATC4/VAV1/CD19/SOS1/NFKB1/LILRB3/AKT1/MAP2K1/NFKBIB/CD72/PPP3CA/RAC3/IKBKB/SYK/PIK3CA
KEGG_CHEMOKINE_SIGNALING_PATHWAY	KEGG_CHEMOKINE_SIGNALING_PATHWAY	KEGG_CHEMOKINE_SIGNALING_PATHWAY	181	0.447509	2.05731	1.18309e-09	3.62816e-08	2.03409e-08	3860	tags=44%, list=23%, signal=34%	ITK/STAT5B/CCL19/PIK3R3/DOCK2/CXCR4/GNG11/GNG2/PREX1/GRB2/CCL14/GNB1/PIK3CD/RAC2/PRKACB/HCK/PTK2B/RAP1B/PRKCB/GNG7/JAK3/STAT2/TIAM2/PLCB4/RASGRP2/AKT3/CX3CR1/CCL5/ADCY4/NCF1/CXCL1/AKT2/SHC1/CCR2/VAV2/ELMO1/PIK3CG/ADCY3/CCL8/SHC4/CXCL2/CXCR6/CXCL13/CXCL3/GNAI2/CCL21/SHC2/PRKCD/CX3CL1/CCR7/PLCB1/CCR10/RAF1/CCL2/CCL4/CCR6/LYN/CXCL6/PXN/VAV1/GNB4/PTK2/GNGT1/SOS1/CXCL16/NFKB1/ARRB2/RHOA/AKT1/CXCL8/MAP…
KEGG_LEISHMANIA_INFECTION	KEGG_LEISHMANIA_INFECTION	KEGG_LEISHMANIA_INFECTION	67	0.586008	2.36764	2.90782e-09	7.64341e-08	4.28521e-08	3607	tags=57%, list=22%, signal=44%	ITGB2/HLA-DQB1/HLA-DRA/ITGA4/HLA-DMB/HLA-DMA/HLA-DRB1/HLA-DPB1/PRKCB/HLA-DQA1/PTPN6/FCGR1A/C3/MARCKSL1/NCF1/ITGB1/CR1/FOS/JUN/NCF2/JAK1/CYBA/ITGAM/FCGR2A/HLA-DOB/HLA-DPA1/TGFB3/FCGR3A/NCF4/TGFB1/TLR2/PTGS2/NFKB1/TLR4/NOS2/FCGR3B/NFKBIB/TGFB2
KEGG_LYSOSOME	KEGG_LYSOSOME	KEGG_LYSOSOME	120	0.50498	2.20988	3.94674e-09	9.07749e-08	5.08921e-08	3101	tags=43%, list=19%, signal=35%	CTSK/CTSO/AP1S2/HEXA/NPC2/GLB1/CTSH/CD63/NEU1/PSAP/TCIRG1/TPP1/HEXB/LAPTM5/NAGA/M6PR/GGA2/ACP2/MAN2B1/CTSS/CTSF/GUSB/PLA2G15/CTSA/NAGLU/SCARB2/ATP6V0B/CLN5/ENTPD4/GALC/FUCA1/GNPTG/CTSL/SLC17A5/IDUA/GAA/GNS/ATP6V0C/LAMP3/IGF2R/AP1M1/LIPA/ABCA2/AP4B1/AP3M1/ATP6AP1/CLN3/CTSB/PPT1/CTSZ/SMPD1/CTSC
KEGG_NATURAL_KILLER_CELL_MEDIATED_CYTOTOXICITY	KEGG_NATURAL_KILLER_CELL_MEDIATED_CYTOTOXICITY	KEGG_NATURAL_KILLER_CELL_MEDIATED_CYTOTOXICITY	124	0.48731	2.13202	7.67996e-09	1.57012e-07	8.80276e-08	2796	tags=46%, list=17%, signal=38%	HCST/PIK3R3/CD48/ITGB2/ZAP70/TYROBP/FYN/LCK/PPP3CB/GRB2/ITGAL/PIK3CD/ICAM2/RAC2/PTK2B/PRKCB/MICB/PTPN6/KLRC1/LCP2/MICA/FCER1G/HLA-A/HLA-B/TNFRSF10D/HLA-E/SHC1/PLCG2/VAV2/PIK3CG/KLRC3/PPP3CC/GZMB/CASP3/SHC4/NFATC2/PRKCA/SHC2/NFATC3/HLA-G/CD247/FCGR3A/LAT/PRF1/NFATC1/IFNAR1/HLA-C/RAF1/ARAF/PLCG1/PRKCG/ICAM1/IFNAR2/TNFRSF10B/NFATC4/VAV1/TNFSF10
KEGG_VIRAL_MYOCARDITIS	KEGG_VIRAL_MYOCARDITIS	KEGG_VIRAL_MYOCARDITIS	65	0.578438	2.32604	1.71424e-08	3.15421e-07	1.76838e-07	2583	tags=46%, list=16%, signal=39%	ITGB2/HLA-DQB1/FYN/HLA-DRA/HLA-DMB/LAMA2/HLA-DMA/ITGAL/HLA-DRB1/RAC2/HLA-DPB1/MYH10/HLA-DQA1/ABL1/HLA-F/MYH11/HLA-A/HLA-B/HLA-E/CD28/CASP3/CD86/HLA-DOB/HLA-DPA1/HLA-G/PRF1/HLA-C/MYH3/ICAM1/MYH9
KEGG_ALLOGRAFT_REJECTION	KEGG_ALLOGRAFT_REJECTION	KEGG_ALLOGRAFT_REJECTION	33	0.702491	2.44769	2.2835e-08	3.81967e-07	2.14146e-07	2068	tags=58%, list=13%, signal=50%	HLA-DQB1/HLA-DRA/HLA-DMB/HLA-DMA/HLA-DRB1/HLA-DPB1/HLA-DQA1/HLA-F/HLA-A/HLA-B/HLA-E/CD28/GZMB/CD86/HLA-DOB/HLA-DPA1/HLA-G/PRF1/HLA-C
KEGG_PATHWAYS_IN_CANCER	KEGG_PATHWAYS_IN_CANCER	KEGG_PATHWAYS_IN_CANCER	319	0.377679	1.81224	3.71125e-08	5.69058e-07	3.19037e-07	4230	tags=39%, list=26%, signal=29%	TGFBR2/KIT/TRAF5/LAMC1/DAPK1/MMP2/STAT5B/PIK3R3/RUNX1T1/PDGFRB/LAMA4/FN1/FGFR1/LAMA2/GRB2/PIK3CD/RAC2/PRKCB/LAMB1/CSF1R/ABL1/BAX/COL4A1/SPI1/EPAS1/TRAF4/ETS1/AKT3/PDGFRA/LEF1/STK4/ITGB1/AKT2/TRAF3/FLT3LG/FOS/JUN/FZD3/VEGFC/FGF2/CSF2RA/RASSF1/JAK1/WNT5B/PLCG2/LAMB2/BIRC3/PIK3CG/CASP3/PRKCA/MITF/GLI3/NFKB2/CBLB/COL4A2/CDK4/RARA/IL6/FZD2/TGFB3/KITLG/HSP90B1/FZD7/FGF8/HSP90AB1/RXRB/MECOM/BCL2L1/BAD/L…
KEGG_LINOLEIC_ACID_METABOLISM	KEGG_LINOLEIC_ACID_METABOLISM	KEGG_LINOLEIC_ACID_METABOLISM	25	-0.720306	-2.77332	4.07196e-08	5.76338e-07	3.23119e-07	2769	tags=64%, list=17%, signal=53%	CYP2C18/PLA2G2F/AKR1B10/PLA2G12B/CYP3A5/JMJD7-PLA2G4B/PLA2G2E/CYP3A7/CYP2C8/PLA2G6/CYP1A2/PLA2G3/CYP3A4/CYP3A43/CYP2C19/CYP2C9
KEGG_FC_GAMMA_R_MEDIATED_PHAGOCYTOSIS	KEGG_FC_GAMMA_R_MEDIATED_PHAGOCYTOSIS	KEGG_FC_GAMMA_R_MEDIATED_PHAGOCYTOSIS	90	0.516207	2.15984	4.61212e-08	6.06165e-07	3.39841e-07	4350	tags=49%, list=26%, signal=36%	PIK3R3/DOCK2/CFL2/PIK3CD/RAC2/HCK/PRKCB/FCGR1A/FCGR2B/PIP5K1B/ARPC1B/AKT3/MARCKSL1/NCF1/AKT2/PLCG2/VAV2/PIK3CG/FCGR2A/PRKCA/PRKCD/PIP5K1A/INPP5D/PTPRC/FCGR3A/LAT/LIMK1/ASAP1/RAF1/LYN/PLCG1/PRKCG/PIKFYVE/SPHK2/VAV1/DNM1/AKT1/MAP2K1/DNM2/WASF2/ARPC4/SYK/PIK3CA/PIP5K1C
KEGG_N_GLYCAN_BIOSYNTHESIS	KEGG_N_GLYCAN_BIOSYNTHESIS	KEGG_N_GLYCAN_BIOSYNTHESIS	45	0.626046	2.32475	6.41699e-08	7.5003e-07	4.20498e-07	4294	tags=71%, list=26%, signal=53%	MGAT4A/GANAB/TUSC3/FUT8/DPAGT1/DDOST/MOGS/RPN2/MGAT3/ST6GAL1/MAN2A2/MGAT2/MAN1A1/B4GALT3/ALG2/ALG5/MGAT1/B4GALT1/DPM3/ALG1/ALG9/ALG12/MAN1A2/MAN2A1/MAN1B1/RFT1/ALG14/MAN1C1/DAD1/ALG11/RPN1/DPM2
KEGG_T_CELL_RECEPTOR_SIGNALING_PATHWAY	KEGG_T_CELL_RECEPTOR_SIGNALING_PATHWAY	KEGG_T_CELL_RECEPTOR_SIGNALING_PATHWAY	107	0.487993	2.09648	6.522e-08	7.5003e-07	4.20498e-07	3765	tags=46%, list=23%, signal=36%	ITK/PIK3R3/ZAP70/FYN/LCK/PPP3CB/GRB2/PIK3CD/PTPN6/CARD11/CD3D/LCP2/AKT3/AKT2/CD28/FOS/JUN/NFKBIE/VAV2/PIK3CG/PPP3CC/NFATC2/CD8A/CBLB/NFATC3/CDK4/CD247/PTPRC/LAT/NFATC1/PDCD1/MAP3K8/RAF1/PLCG1/ICOS/CD4/CBL/NFATC4/VAV1/SOS1/NFKB1/PRKCQ/RHOA/AKT1/MAP2K1/MAP2K7/NFKBIB/MAP3K14/PPP3CA
KEGG_METABOLISM_OF_XENOBIOTICS_BY_CYTOCHROME_P450	KEGG_METABOLISM_OF_XENOBIOTICS_BY_CYTOCHROME_P450	KEGG_METABOLISM_OF_XENOBIOTICS_BY_CYTOCHROME_P450	56	-0.522316	-2.46067	1.16871e-07	1.26495e-06	7.09184e-07	3100	tags=48%, list=19%, signal=39%	CYP1A1/GSTM5/AKR1C2/CYP2C18/AKR1C1/CYP2F1/GSTM4/ALDH3B2/ADH1A/CYP3A5/ADH7/DHDH/CYP3A7/UGT2B28/GSTA1/CYP2C8/CYP1A2/AKR1C4/UGT1A6/CYP3A4/GSTA3/CYP3A43/UGT1A1/ADH6/CYP2C19/CYP2B6/CYP2C9
KEGG_INTESTINAL_IMMUNE_NETWORK_FOR_IGA_PRODUCTION	KEGG_INTESTINAL_IMMUNE_NETWORK_FOR_IGA_PRODUCTION	KEGG_INTESTINAL_IMMUNE_NETWORK_FOR_IGA_PRODUCTION	43	0.630266	2.32612	1.28496e-07	1.31351e-06	7.36408e-07	2442	tags=56%, list=15%, signal=48%	HLA-DQB1/HLA-DRA/CXCR4/ITGA4/HLA-DMB/TNFSF13B/HLA-DMA/IL15/ITGB7/HLA-DRB1/HLA-DPB1/HLA-DQA1/TNFSF13/IL15RA/CD28/TNFRSF17/CD86/HLA-DOB/HLA-DPA1/IL6/CCR10/TNFRSF13B/TGFB1/ICOS
KEGG_ECM_RECEPTOR_INTERACTION	KEGG_ECM_RECEPTOR_INTERACTION	KEGG_ECM_RECEPTOR_INTERACTION	83	0.522308	2.1577	1.56427e-07	1.51487e-06	8.49298e-07	3180	tags=47%, list=19%, signal=38%	LAMC1/COL5A2/SDC2/COL3A1/LAMA4/COL5A1/FN1/ITGA4/ITGA7/LAMA2/ITGA9/ITGB7/COL1A2/THBS2/COL6A3/COL6A2/COL11A1/LAMB1/COL4A1/VWF/ITGB1/HSPG2/ITGA8/LAMB2/COL6A1/ITGA11/COL4A2/LAMB3/ITGA1/COL4A4/ITGA5/CD47/TNXB/THBS3/IBSP/LAMA3/THBS1/LAMC2/AGRN
KEGG_LEUKOCYTE_TRANSENDOTHELIAL_MIGRATION	KEGG_LEUKOCYTE_TRANSENDOTHELIAL_MIGRATION	KEGG_LEUKOCYTE_TRANSENDOTHELIAL_MIGRATION	113	0.473336	2.05083	2.17874e-07	2.00444e-06	1.12377e-06	2904	tags=40%, list=18%, signal=33%	VCAM1/JAM2/MMP2/ITK/PIK3R3/CDH5/ITGB2/CXCR4/ITGA4/MYL9/CLDN5/JAM3/ITGAL/PIK3CD/RAC2/PTK2B/RAP1B/PRKCB/THY1/PECAM1/NCF1/ITGB1/SIPA1/MSN/NCF2/PLCG2/CYBA/VAV2/PIK3CG/CD99/ITGAM/PRKCA/CYBB/GNAI2/ESAM/NCF4/PLCG1/PRKCG/ICAM1/RHOH/MMP9/PXN/VAV1/PTK2/RASSF5
KEGG_TYPE_I_DIABETES_MELLITUS	KEGG_TYPE_I_DIABETES_MELLITUS	KEGG_TYPE_I_DIABETES_MELLITUS	39	0.643062	2.31451	2.58145e-07	2.26184e-06	1.26808e-06	2068	tags=51%, list=13%, signal=45%	HLA-DQB1/HLA-DRA/HLA-DMB/HLA-DMA/HLA-DRB1/HLA-DPB1/HLA-DQA1/PTPRN2/HLA-F/HLA-A/HLA-B/HLA-E/CD28/GZMB/CD86/HLA-DOB/HLA-DPA1/HLA-G/PRF1/HLA-C
KEGG_SYSTEMIC_LUPUS_ERYTHEMATOSUS	KEGG_SYSTEMIC_LUPUS_ERYTHEMATOSUS	KEGG_SYSTEMIC_LUPUS_ERYTHEMATOSUS	51	0.583145	2.21444	3.38249e-07	2.82899e-06	1.58605e-06	1840	tags=45%, list=11%, signal=40%	C1S/C1R/C1QB/HLA-DQB1/HLA-DRA/C1QA/HLA-DMB/C1QC/HLA-DMA/C2/HLA-DRB1/HLA-DPB1/HLA-DQA1/FCGR1A/FCGR2B/C3/CD28/C4A/CD86/FCGR2A/HLA-DOB/HLA-DPA1/FCGR3A
KEGG_GRAFT_VERSUS_HOST_DISEASE	KEGG_GRAFT_VERSUS_HOST_DISEASE	KEGG_GRAFT_VERSUS_HOST_DISEASE	34	0.633071	2.22064	2.25696e-06	1.80557e-05	1.01228e-05	2068	tags=62%, list=13%, signal=54%	HLA-DQB1/HLA-DRA/HLA-DMB/HLA-DMA/HLA-DRB1/HLA-DPB1/HLA-DQA1/KLRC1/HLA-F/HLA-A/HLA-B/HLA-E/CD28/GZMB/CD86/HLA-DOB/HLA-DPA1/HLA-G/IL6/PRF1/HLA-C
KEGG_CHRONIC_MYELOID_LEUKEMIA	KEGG_CHRONIC_MYELOID_LEUKEMIA	KEGG_CHRONIC_MYELOID_LEUKEMIA	72	0.502163	2.04663	5.75937e-06	4.2995e-05	2.41048e-05	4622	tags=50%, list=28%, signal=36%	TGFBR2/STAT5B/PIK3R3/GRB2/PIK3CD/ABL1/AKT3/AKT2/SHC1/PIK3CG/SHC4/SHC2/CBLB/CDK4/TGFB3/MECOM/BCL2L1/BAD/RAF1/ARAF/TGFB1/CBL/SOS1/NFKB1/AKT1/MAP2K1/SMAD4/CDKN1B/TGFB2/CTBP2/IKBKB/CTBP1/CDK6/PIK3CA/MYC/STAT5A
KEGG_DRUG_METABOLISM_CYTOCHROME_P450	KEGG_DRUG_METABOLISM_CYTOCHROME_P450	KEGG_DRUG_METABOLISM_CYTOCHROME_P450	58	-0.464246	-2.18444	5.84171e-06	4.2995e-05	2.41048e-05	3019	tags=41%, list=18%, signal=34%	GSTM5/CYP2C18/GSTM4/ALDH3B2/ADH1A/CYP3A5/ADH7/CYP3A7/UGT2B28/FMO2/GSTA1/CYP2C8/CYP2D6/CYP2A7/CYP1A2/UGT1A6/CYP3A4/GSTA3/CYP3A43/UGT1A1/ADH6/CYP2C19/CYP2B6/CYP2C9
KEGG_ANTIGEN_PROCESSING_AND_PRESENTATION	KEGG_ANTIGEN_PROCESSING_AND_PRESENTATION	KEGG_ANTIGEN_PROCESSING_AND_PRESENTATION	72	0.500435	2.03959	6.2713e-06	4.43815e-05	2.48821e-05	2068	tags=44%, list=13%, signal=39%	HLA-DQB1/RFX5/HLA-DRA/HLA-DMB/TAPBP/HLA-DMA/HLA-DRB1/HLA-DPB1/HLA-DQA1/KLRC1/HLA-F/HLA-A/HLA-B/PSME1/HLA-E/CTSS/NFYA/CANX/KLRC3/RFXANK/IFI30/CD74/HLA-DOB/TAP1/PDIA3/CTSL/CD8A/HLA-DPA1/HLA-G/B2M/HSP90AB1/HLA-C
KEGG_PRIMARY_IMMUNODEFICIENCY	KEGG_PRIMARY_IMMUNODEFICIENCY	KEGG_PRIMARY_IMMUNODEFICIENCY	35	0.611608	2.16355	7.24268e-06	4.93575e-05	2.76718e-05	3084	tags=54%, list=19%, signal=44%	ZAP70/RFX5/LCK/CD3D/JAK3/RFXANK/CD79A/TAP1/CD8A/BTK/IL2RG/PTPRC/IGLL1/TNFRSF13B/ICOS/CD4/ADA/CD19/IL7R
KEGG_RETINOL_METABOLISM	KEGG_RETINOL_METABOLISM	KEGG_RETINOL_METABOLISM	48	-0.490887	-2.24172	1.22093e-05	8.02326e-05	4.49817e-05	2118	tags=62%, list=13%, signal=55%	UGT2A1/RDH5/CYP26A1/DHRS4/RDH16/RDH11/UGT2B15/ADH4/RDH12/CYP1A1/CYP2C18/ADH1A/CYP3A5/RDH8/ADH7/CYP4A11/CYP3A7/UGT2B28/CYP2C8/DGAT2/CYP2A7/CYP1A2/UGT1A6/CYP3A4/CYP3A43/UGT1A1/ADH6/CYP2C19/CYP2B6/CYP2C9
KEGG_SPLICEOSOME	KEGG_SPLICEOSOME	KEGG_SPLICEOSOME	118	0.427953	1.85917	1.40377e-05	8.90665e-05	4.99343e-05	5190	tags=46%, list=32%, signal=32%	SNRNP70/LSM2/DHX38/HNRNPC/HNRNPK/PRPF19/PQBP1/SNRNP200/PPIE/PHF5A/SNRPA/PCBP1/SF3A1/PRPF8/DHX16/RBM25/ACIN1/HSPA6/LSM7/NCBP2/PRPF3/USP39/LSM6/U2SURP/SRSF6/SNRPB/ZMAT2/DDX23/SYF2/SF3B5/LSM4/U2AF1/SF3B2/SRSF4/SNRPD2/ISY1/SRSF5/PRPF4/SNRPG/HNRNPU/WBP11/CTNNBL1/SRSF10/LSM8/PRPF6/NCBP1/SNRPC/PRPF38A/CRNKL1/SNRNP27/SART1/RBM8A/DHX8/SF3B1
KEGG_SMALL_CELL_LUNG_CANCER	KEGG_SMALL_CELL_LUNG_CANCER	KEGG_SMALL_CELL_LUNG_CANCER	84	0.468421	1.94213	1.58005e-05	9.69098e-05	5.43316e-05	4230	tags=48%, list=26%, signal=36%	TRAF5/LAMC1/PIK3R3/LAMA4/FN1/LAMA2/PIK3CD/LAMB1/COL4A1/TRAF4/AKT3/ITGB1/AKT2/TRAF3/LAMB2/BIRC3/PIK3CG/COL4A2/CDK4/RXRB/BCL2L1/LAMB3/COL4A4/BCL2/PTGS2/PTK2/LAMA3/NFKB1/LAMC2/NOS2/AKT1/PIAS4/CDKN1B/LAMA5/LAMA1/TRAF2/IKBKB/CDK6/BIRC2/PIK3CA
KEGG_STEROID_HORMONE_BIOSYNTHESIS	KEGG_STEROID_HORMONE_BIOSYNTHESIS	KEGG_STEROID_HORMONE_BIOSYNTHESIS	44	-0.474402	-2.10413	4.78266e-05	0.000283874	0.000159151	3100	tags=48%, list=19%, signal=39%	CYP1A1/AKR1C2/HSD17B2/AKR1C1/HSD17B6/CYP3A5/HSD3B2/CYP7B1/SRD5A1/CYP17A1/SULT2B1/CYP3A7/UGT2B28/HSD11B2/CYP19A1/HSD3B1/AKR1C4/UGT1A6/CYP3A4/CYP3A43/UGT1A1
KEGG_COLORECTAL_CANCER	KEGG_COLORECTAL_CANCER	KEGG_COLORECTAL_CANCER	62	0.488056	1.94182	5.35235e-05	0.00030776	0.000172543	3856	tags=44%, list=23%, signal=33%	TGFBR2/PIK3R3/PIK3CD/RAC2/BAX/AKT3/LEF1/AKT2/FOS/JUN/PIK3CG/CASP3/TGFB3/BAD/MLH1/RAF1/ARAF/TGFB1/BCL2/RHOA/TCF7L2/APC2/AKT1/MAP2K1/SMAD4/TGFB2/RAC3
KEGG_APOPTOSIS	KEGG_APOPTOSIS	KEGG_APOPTOSIS	87	0.444974	1.85699	8.14391e-05	0.000454085	0.000254578	5223	tags=56%, list=32%, signal=39%	PIK3R3/PPP3CB/DFFB/PIK3CD/PRKACB/BAX/PRKAR2B/IRAK3/AKT3/CASP10/CSF2RB/TNFRSF10D/AKT2/BIRC3/PIK3CG/PPP3CC/CASP3/ATM/CFLAR/BCL2L1/BAD/AIFM1/TNFRSF10B/RIPK1/BCL2/TNFSF10/TRADD/NFKB1/AKT1/MAP3K14/PPP3CA/NGF/BID/FADD/TRAF2/IKBKB/TNFRSF1A/BIRC2/IL1A/PIK3CA/TNFRSF10C/IL1B/FAS/IL3RA/NTRK1/FASLG/CASP9/PRKACA/DFFA
KEGG_GLYCOSPHINGOLIPID_BIOSYNTHESIS_GLOBO_SERIES	KEGG_GLYCOSPHINGOLIPID_BIOSYNTHESIS_GLOBO_SERIES	KEGG_GLYCOSPHINGOLIPID_BIOSYNTHESIS_GLOBO_SERIES	14	0.742276	2.0862	0.000102427	0.000554312	0.00031077	1998	tags=57%, list=12%, signal=50%	HEXA/ST3GAL2/HEXB/NAGA/ST3GAL1/A4GALT/GBGT1/ST8SIA1
KEGG_PROTEIN_EXPORT	KEGG_PROTEIN_EXPORT	KEGG_PROTEIN_EXPORT	22	0.641257	2.03145	0.000131847	0.000693138	0.000388601	3810	tags=68%, list=23%, signal=52%	SPCS1/SPCS2/OXA1L/SEC61B/SEC11C/SRP54/SPCS3/SEC61A1/SEC61G/SEC62/SEC11A/SEC63/SRP68/SRPRB/SRP14
KEGG_VEGF_SIGNALING_PATHWAY	KEGG_VEGF_SIGNALING_PATHWAY	KEGG_VEGF_SIGNALING_PATHWAY	72	0.454809	1.85363	0.000160911	0.000822436	0.000461091	3379	tags=42%, list=21%, signal=33%	PIK3R3/PPP3CB/PIK3CD/RAC2/PRKCB/AKT3/KDR/AKT2/NOS3/PLCG2/PIK3CG/PPP3CC/NFATC2/PRKCA/SHC2/NFATC3/NFATC1/BAD/RAF1/PLCG1/PRKCG/NFATC4/PXN/PTGS2/MAPKAPK2/SPHK2/PTK2/VEGFA/AKT1/MAP2K1
KEGG_OTHER_GLYCAN_DEGRADATION	KEGG_OTHER_GLYCAN_DEGRADATION	KEGG_OTHER_GLYCAN_DEGRADATION	16	0.700544	2.04875	0.000195142	0.000970435	0.000544065	2897	tags=69%, list=18%, signal=57%	HEXA/GLB1/NEU1/HEXB/MAN2C1/MAN2B1/FUCA2/FUCA1/NEU3/NEU2/MAN2B2
KEGG_HEMATOPOIETIC_CELL_LINEAGE	KEGG_HEMATOPOIETIC_CELL_LINEAGE	KEGG_HEMATOPOIETIC_CELL_LINEAGE	84	0.428497	1.7766	0.000271627	0.00131525	0.00073738	3227	tags=39%, list=20%, signal=32%	KIT/IL11RA/HLA-DRA/ITGA4/CD2/HLA-DRB1/CSF1R/FCGR1A/CD14/CD3D/CD37/CR1/FLT3LG/CSF2RA/CD38/ITGAM/ANPEP/CD8A/IL6/MS4A1/KITLG/ITGA1/CD34/CD4/ITGA5/CR2/CSF3/MME/CD19/IL6R/IL7R/CSF1/CD59
KEGG_ACUTE_MYELOID_LEUKEMIA	KEGG_ACUTE_MYELOID_LEUKEMIA	KEGG_ACUTE_MYELOID_LEUKEMIA	56	0.468696	1.82734	0.000281218	0.00132677	0.000743844	4715	tags=48%, list=29%, signal=35%	KIT/STAT5B/PIK3R3/RUNX1T1/GRB2/PIK3CD/SPI1/AKT3/LEF1/AKT2/PIK3CG/RARA/PIM2/BAD/RAF1/ARAF/SOS1/NFKB1/TCF7L2/AKT1/MAP2K1/STAT3/IKBKB/PIK3CA/MYC/STAT5A/TCF7
KEGG_REGULATION_OF_ACTIN_CYTOSKELETON	KEGG_REGULATION_OF_ACTIN_CYTOSKELETON	KEGG_REGULATION_OF_ACTIN_CYTOSKELETON	209	0.343865	1.6076	0.000384615	0.00176108	0.000987334	3573	tags=30%, list=22%, signal=24%	PDGFD/ARHGEF6/PIK3R3/PDGFRB/ITGB2/FN1/MYLK/FGFR1/ITGA4/ITGA7/MYL9/CFL2/ITGA9/ITGAL/ITGB7/GNA12/PIK3CD/RAC2/PIP4K2A/MYH10/RRAS/CD14/PIP5K1B/FGD3/TIAM2/CYFIP2/ARPC1B/PDGFRA/ITGB1/ITGA8/MSN/FGF2/VAV2/NCKAP1L/PIK3CG/ITGAM/ITGA11/SSH2/PIP5K1A/FGF8/LIMK1/ITGA1/PPP1CA/RAF1/IQGAP2/ARAF/ITGA5/ARHGEF7/MYH9/PIKFYVE/PDGFA/PXN/VAV1/PTK2/SOS1/ABI2/RHOA/ACTN1/APC2/MAP2K1/GNA13/PFN2/ITGAX
KEGG_NEUROTROPHIN_SIGNALING_PATHWAY	KEGG_NEUROTROPHIN_SIGNALING_PATHWAY	KEGG_NEUROTROPHIN_SIGNALING_PATHWAY	122	0.389605	1.70257	0.000392415	0.00176108	0.000987334	4230	tags=37%, list=26%, signal=28%	ARHGDIB/PIK3R3/RPS6KA2/GRB2/SH2B3/PIK3CD/RAP1B/ABL1/BAX/MAGED1/IRAK3/AKT3/AKT2/RAPGEF1/JUN/SHC1/NFKBIE/PLCG2/PIK3CG/SHC4/SHC2/ATF4/PRKCD/BAD/RAF1/PLCG1/BCL2/MAPKAPK2/SH2B1/SOS1/NFKB1/RPS6KA1/MAP3K3/IRS1/RHOA/AKT1/MAP2K1/MAP2K7/KIDINS220/NFKBIB/MAP2K5/NGF/CAMK2G/IKBKB/PIK3CA
KEGG_ASTHMA	KEGG_ASTHMA	KEGG_ASTHMA	26	0.596452	1.9632	0.000554347	0.00242857	0.00136155	1572	tags=42%, list=10%, signal=38%	HLA-DQB1/HLA-DRA/HLA-DMB/HLA-DMA/HLA-DRB1/HLA-DPB1/HLA-DQA1/FCER1G/MS4A2/HLA-DOB/HLA-DPA1
KEGG_GLYCOSAMINOGLYCAN_BIOSYNTHESIS_CHONDROITIN_SULFATE	KEGG_GLYCOSAMINOGLYCAN_BIOSYNTHESIS_CHONDROITIN_SULFATE	KEGG_GLYCOSAMINOGLYCAN_BIOSYNTHESIS_CHONDROITIN_SULFATE	22	0.607602	1.92484	0.000617564	0.0026426	0.00148155	1959	tags=50%, list=12%, signal=44%	CSGALNACT1/CHSY3/CHST15/CHST11/CHPF2/B3GALT6/CHPF/B4GALT7/B3GAT3/XYLT2/CHST12
KEGG_GLIOMA	KEGG_GLIOMA	KEGG_GLIOMA	63	0.440746	1.76054	0.000688174	0.00287782	0.00161342	3379	tags=38%, list=21%, signal=30%	PIK3R3/PDGFRB/GRB2/PIK3CD/PRKCB/AKT3/PDGFRA/AKT2/SHC1/PLCG2/PIK3CG/SHC4/PRKCA/SHC2/CDK4/RAF1/ARAF/PLCG1/PRKCG/PDGFA/IGF1/SOS1/AKT1/MAP2K1
KEGG_COMPLEMENT_AND_COAGULATION_CASCADES	KEGG_COMPLEMENT_AND_COAGULATION_CASCADES	KEGG_COMPLEMENT_AND_COAGULATION_CASCADES	68	0.441252	1.78314	0.000745047	0.00304641	0.00170794	4118	tags=47%, list=25%, signal=35%	C1S/C1R/TFPI/CFD/F13A1/A2M/C1QB/C1QA/SERPING1/C1QC/C2/C3/CFB/VWF/C3AR1/CFH/CR1/C4A/CFI/SERPINA1/CD46/C5AR1/CR2/F10/PLAU/CD59/FGB/MBL2/SERPINF2/PLAUR/PLAT/SERPINE1
KEGG_CYTOKINE_CYTOKINE_RECEPTOR_INTERACTION	KEGG_CYTOKINE_CYTOKINE_RECEPTOR_INTERACTION	KEGG_CYTOKINE_CYTOKINE_RECEPTOR_INTERACTION	254	0.322919	1.5362	0.000801602	0.00320641	0.00179764	3887	tags=36%, list=24%, signal=28%	TGFBR2/KIT/CCL19/TNFRSF1B/PDGFRB/IL11RA/CXCR4/TNFSF13B/TNFRSF14/CCL14/LTB/IL15/INHBB/IL6ST/IL10RA/CSF1R/TNFSF13/IL15RA/PDGFRA/CSF2RB/CX3CR1/KDR/LEPR/CCL5/INHBA/CXCL1/TNFRSF10D/FLT3LG/VEGFC/CSF2RA/CD27/IL18R1/CCR2/TNFRSF17/CCL8/TNFRSF4/CXCL2/CXCR6/ACVRL1/CXCL13/CXCL3/OSMR/LIF/CCL21/IL2RG/IL6/TGFB3/KITLG/CD70/CX3CL1/CCR7/IFNAR1/IL2RB/CCR10/CCL2/CCL4/CCR6/TNFRSF13B/TGFB1/IL17RA/IFNAR2/BMPR2/CSF3/TNF…
KEGG_VIBRIO_CHOLERAE_INFECTION	KEGG_VIBRIO_CHOLERAE_INFECTION	KEGG_VIBRIO_CHOLERAE_INFECTION	52	0.468094	1.79141	0.00102583	0.00401603	0.00225155	2842	tags=40%, list=17%, signal=34%	TCIRG1/PRKACB/PRKCB/KDELR3/KDELR2/ARF1/PLCG2/ADCY3/SEC61B/ATP6V0B/PRKCA/GNAS/SEC61A1/ATP6V0C/SEC61G/ATP6V0E1/PLCG1/PRKCG/PDIA4/ATP6AP1/KDELR1
KEGG_FC_EPSILON_RI_SIGNALING_PATHWAY	KEGG_FC_EPSILON_RI_SIGNALING_PATHWAY	KEGG_FC_EPSILON_RI_SIGNALING_PATHWAY	74	0.416603	1.69754	0.00172179	0.00660021	0.00370035	3418	tags=36%, list=21%, signal=29%	PIK3R3/FYN/GRB2/PIK3CD/RAC2/PRKCB/LCP2/AKT3/FCER1G/AKT2/MS4A2/PLCG2/VAV2/PIK3CG/PRKCA/BTK/PRKCD/INPP5D/LAT/RAF1/LYN/PLCG1/VAV1/SOS1/AKT1/MAP2K1/MAP2K7
KEGG_PANCREATIC_CANCER	KEGG_PANCREATIC_CANCER	KEGG_PANCREATIC_CANCER	69	0.423477	1.71481	0.00181301	0.00680805	0.00381687	4230	tags=42%, list=26%, signal=31%	TGFBR2/ARHGEF6/PIK3R3/PIK3CD/RAC2/AKT3/AKT2/VEGFC/JAK1/PIK3CG/CDK4/TGFB3/BCL2L1/BAD/RAF1/ARAF/TGFB1/VEGFB/NFKB1/VEGFA/AKT1/MAP2K1/SMAD4/TGFB2/STAT3/RAC3/IKBKB/CDK6/PIK3CA
KEGG_NON_SMALL_CELL_LUNG_CANCER	KEGG_NON_SMALL_CELL_LUNG_CANCER	KEGG_NON_SMALL_CELL_LUNG_CANCER	54	0.454349	1.75053	0.0022247	0.00818689	0.0045899	3379	tags=41%, list=21%, signal=32%	PIK3R3/GRB2/PIK3CD/PRKCB/AKT3/STK4/AKT2/RASSF1/PLCG2/PIK3CG/PRKCA/CDK4/RXRB/BAD/RAF1/ARAF/PLCG1/PRKCG/RASSF5/SOS1/AKT1/MAP2K1
KEGG_MAPK_SIGNALING_PATHWAY	KEGG_MAPK_SIGNALING_PATHWAY	KEGG_MAPK_SIGNALING_PATHWAY	259	0.308491	1.4658	0.00254278	0.00917395	0.00514329	4906	tags=39%, list=30%, signal=28%	TGFBR2/PDGFRB/RPS6KA2/FGFR1/PPP3CB/RASGRF2/GRB2/GNA12/RAC2/PRKACB/RAP1B/PRKCB/RRAS/DUSP6/MEF2C/CD14/RASGRP2/AKT3/PDGFRA/CACNA1C/STK4/DUSP5/AKT2/FOS/JUN/FGF2/PPP3CC/PPP5C/CASP3/NFATC2/PRKCA/CACNA2D2/DUSP2/MAP4K1/DAXX/NFKB2/FLNC/ATF4/TGFB3/DUSP4/RASGRP3/GADD45A/NR4A1/FGF8/GADD45B/RAPGEF2/MECOM/CACNA2D1/MAP3K8/RAF1/DUSP1/PRKCG/TGFB1/RELB/NFATC4/PDGFA/MAPKAPK2/SRF/HSPA6/MAP4K2/SOS1/NFKB1/PTPN7/RPS6KA…
KEGG_PHOSPHATIDYLINOSITOL_SIGNALING_SYSTEM	KEGG_PHOSPHATIDYLINOSITOL_SIGNALING_SYSTEM	KEGG_PHOSPHATIDYLINOSITOL_SIGNALING_SYSTEM	74	0.40932	1.66787	0.00277307	0.00965018	0.00541028	3786	tags=36%, list=23%, signal=28%	PIK3R3/INPP4A/PIK3CD/PIP4K2A/PRKCB/INPPL1/PIP5K1B/PLCB4/PLCG2/PIK3CG/CDS2/PRKCA/PIP5K1A/INPP5D/DGKD/PLCB1/PI4KA/INPP5K/INPP4B/PLCG1/PRKCG/PIKFYVE/ITPKB/ITPR1/PLCE1/DGKZ/DGKE
KEGG_RENAL_CELL_CARCINOMA	KEGG_RENAL_CELL_CARCINOMA	KEGG_RENAL_CELL_CARCINOMA	66	0.410526	1.65757	0.00279127	0.00965018	0.00541028	3607	tags=36%, list=22%, signal=29%	PIK3R3/GRB2/PIK3CD/RAP1B/EPAS1/ETS1/AKT3/AKT2/RAPGEF1/JUN/VEGFC/PIK3CG/TGFB3/RAF1/ARAF/TGFB1/VEGFB/ARNT2/EGLN2/SOS1/VEGFA/AKT1/MAP2K1/TGFB2
KEGG_AUTOIMMUNE_THYROID_DISEASE	KEGG_AUTOIMMUNE_THYROID_DISEASE	KEGG_AUTOIMMUNE_THYROID_DISEASE	46	0.466957	1.74681	0.00283212	0.00965018	0.00541028	2068	tags=41%, list=13%, signal=36%	HLA-DQB1/HLA-DRA/HLA-DMB/HLA-DMA/HLA-DRB1/HLA-DPB1/HLA-DQA1/HLA-F/HLA-A/HLA-B/HLA-E/CD28/GZMB/CD86/HLA-DOB/HLA-DPA1/HLA-G/PRF1/HLA-C
KEGG_VASCULAR_SMOOTH_MUSCLE_CONTRACTION	KEGG_VASCULAR_SMOOTH_MUSCLE_CONTRACTION	KEGG_VASCULAR_SMOOTH_MUSCLE_CONTRACTION	105	0.370936	1.58948	0.0031889	0.0106683	0.0059811	3533	tags=35%, list=21%, signal=28%	MYLK/MYL9/ACTA2/GNA12/PRKACB/PRKCB/RAMP3/PLCB4/PPP1R14A/MYH11/PPP1R12B/CACNA1C/ADCY4/PRKG1/ADCY3/PRKCA/EDNRA/RAMP2/PRKCD/GNAS/NPR1/KCNMA1/PLCB1/PPP1CA/RAF1/GNAQ/ARAF/RAMP1/PRKCG/CALD1/PRKCQ/RHOA/CALCRL/MAP2K1/NPR2/ITPR1/GNA13
KEGG_TASTE_TRANSDUCTION	KEGG_TASTE_TRANSDUCTION	KEGG_TASTE_TRANSDUCTION	45	-0.384609	-1.72115	0.00359492	0.0118119	0.00662223	3835	tags=51%, list=23%, signal=39%	SCNN1G/SCNN1A/PRKACG/TAS2R50/TAS2R43/KCNB1/GNAT3/TAS2R40/SCNN1B/TAS1R1/ASIC2/TAS2R13/TAS2R1/TAS2R16/TAS2R7/TAS2R39/GNG3/TAS2R4/TAS2R8/TAS2R38/TAS2R3/TAS1R2/TAS2R41
KEGG_ERBB_SIGNALING_PATHWAY	KEGG_ERBB_SIGNALING_PATHWAY	KEGG_ERBB_SIGNALING_PATHWAY	86	0.385595	1.60371	0.00468643	0.0151281	0.00848144	3589	tags=33%, list=22%, signal=26%	STAT5B/PIK3R3/GRB2/PIK3CD/PRKCB/ABL1/AKT3/AKT2/JUN/SHC1/PLCG2/PIK3CG/SHC4/PRKCA/SHC2/CBLB/BAD/RAF1/ARAF/PLCG1/PRKCG/CBL/PTK2/SOS1/AKT1/MAP2K1/MAP2K7/CDKN1B
KEGG_RNA_DEGRADATION	KEGG_RNA_DEGRADATION	KEGG_RNA_DEGRADATION	54	0.439042	1.69156	0.00494049	0.0156733	0.00878709	6165	tags=54%, list=37%, signal=34%	ENO2/CNOT8/DCPS/LSM2/EDC4/DCP1B/EXOSC1/ZCCHC7/XRN2/DCP2/DCP1A/LSM7/LSM6/SKIV2L/XRN1/EXOSC2/LSM4/CNOT6L/DDX6/PAPOLG/CNOT3/LSM1/LSM8/EXOSC8/PNPT1/PARN/PAPOLA/HSPA9/CNOT7
KEGG_TOLL_LIKE_RECEPTOR_SIGNALING_PATHWAY	KEGG_TOLL_LIKE_RECEPTOR_SIGNALING_PATHWAY	KEGG_TOLL_LIKE_RECEPTOR_SIGNALING_PATHWAY	99	0.367561	1.56432	0.00529782	0.016522	0.00926291	4530	tags=43%, list=28%, signal=32%	CTSK/PIK3R3/PIK3CD/CD14/IRF3/AKT3/TICAM2/CCL5/AKT2/TRAF3/FOS/JUN/LY96/PIK3CG/CD86/TLR1/IRF7/IL6/TLR8/IFNAR1/MAP3K8/CCL4/IFNAR2/RIPK1/TLR2/TLR9/NFKB1/TLR4/IRF5/AKT1/CXCL8/MAP2K1/MAP2K7/TICAM1/CCL3/CXCL9/FADD/IKBKB/TLR6/PIK3CA/CXCL11/TAB2/IL1B
KEGG_AMINO_SUGAR_AND_NUCLEOTIDE_SUGAR_METABOLISM	KEGG_AMINO_SUGAR_AND_NUCLEOTIDE_SUGAR_METABOLISM	KEGG_AMINO_SUGAR_AND_NUCLEOTIDE_SUGAR_METABOLISM	41	0.459635	1.68603	0.00572219	0.017548	0.00983815	4138	tags=44%, list=25%, signal=33%	HEXA/GALT/HEXB/GMPPA/GMDS/GFPT1/UAP1/CYB5R3/MPI/GNPDA1/PGM1/NANS/GALK2/GNE/PMM2/GPI/AMDHD2/PGM3
KEGG_UBIQUITIN_MEDIATED_PROTEOLYSIS	KEGG_UBIQUITIN_MEDIATED_PROTEOLYSIS	KEGG_UBIQUITIN_MEDIATED_PROTEOLYSIS	126	0.351257	1.54059	0.00660802	0.0199324	0.0111749	5706	tags=46%, list=35%, signal=30%	UBE2H/HERC1/BIRC3/UBE2L6/MGRN1/UBE2I/UBE2Z/FBXO4/SOCS3/PRPF19/CBLB/UBE2D2/UBE2J1/DET1/SOCS1/TRIM32/UBE2Q1/CDC26/CBL/DDB1/UBE2G2/FBXW8/BIRC6/ANAPC2/DDB2/UBE2S/PIAS4/SAE1/STUB1/UBE2QL1/FBXO2/FBXW7/UBE2R2/CDC34/CUL7/BIRC2/PPIL2/CUL4B/KLHL9/CUL1/ANAPC13/UBE3B/UBE2W/UBE2M/TRIP12/PIAS1/PML/UBR5/FZR1/FBXW11/HERC2/UBA1/RNF7/TRAF6/TRIM37/MAP3K1/RBX1/ANAPC5
KEGG_PROSTATE_CANCER	KEGG_PROSTATE_CANCER	KEGG_PROSTATE_CANCER	89	0.370626	1.54956	0.00728967	0.0216339	0.0121288	3773	tags=33%, list=23%, signal=25%	PDGFD/PIK3R3/PDGFRB/FGFR1/GRB2/PIK3CD/AKT3/PDGFRA/LEF1/AKT2/PIK3CG/CREB3/CREB3L2/ATF4/HSP90B1/HSP90AB1/BAD/RAF1/ARAF/PDGFA/BCL2/IGF1/SOS1/NFKB1/TCF7L2/AKT1/MAP2K1/CDKN1B/FOXO1
KEGG_INOSITOL_PHOSPHATE_METABOLISM	KEGG_INOSITOL_PHOSPHATE_METABOLISM	KEGG_INOSITOL_PHOSPHATE_METABOLISM	54	0.425892	1.64089	0.00842228	0.0245984	0.0137909	6115	tags=57%, list=37%, signal=36%	INPP4A/PIK3CD/PIP4K2A/INPPL1/PIP5K1B/PLCB4/PLCG2/PIK3CG/PIP5K1A/PLCB1/PI4KA/INPP5K/INPP4B/PLCG1/PIKFYVE/ITPKB/ALDH6A1/PLCE1/ISYNA1/PIK3CA/PIP5K1C/ITPK1/INPP5B/SYNJ1/PIP4K2B/MINPP1/PTEN/PLCZ1/PLCB2/PIK3C3/TPI1
KEGG_ASCORBATE_AND_ALDARATE_METABOLISM	KEGG_ASCORBATE_AND_ALDARATE_METABOLISM	KEGG_ASCORBATE_AND_ALDARATE_METABOLISM	15	-0.560583	-1.84733	0.00885873	0.0254688	0.0142789	4715	tags=53%, list=29%, signal=38%	UGT2A1/UGDH/UGT2B15/MIOX/UGT2B28/ALDH3A2/UGT1A6/UGT1A1
KEGG_HUNTINGTONS_DISEASE	KEGG_HUNTINGTONS_DISEASE	KEGG_HUNTINGTONS_DISEASE	156	0.32446	1.46506	0.0097462	0.0275892	0.0154676	6639	tags=50%, list=40%, signal=30%	COX7A1/POLR2C/BAX/AP2A2/PLCB4/SDHA/AP2M1/AP2B1/CREB3/CASP3/NDUFA3/CREB3L2/NDUFA1/HIP1/NDUFB10/GPX1/BBC3/TGM2/SLC25A6/PLCB1/GNAQ/UQCRFS1/TBPL1/UQCRQ/NDUFA2/POLR2J/NDUFS3/DNALI1/SLC25A4/GRIN1/POLR2K/ITPR1/NDUFV1/TBP/PPARGC1A/COX4I1/NDUFC2/POLR2D/TAF4B/NDUFB2/COX7A2L/UQCR10/CREB3L1/POLR2F/UQCRC1/SDHC/CLTA/DLG4/POLR2G/NDUFAB1/CREB1/POLR2H/SIN3A/CASP9/POLR2L/NDUFA7/CASP8/NDUFA8/CREB3L4/POLR2A/DNAH3/PO…
KEGG_PRION_DISEASES	KEGG_PRION_DISEASES	KEGG_PRION_DISEASES	35	0.450422	1.59336	0.0112705	0.0314208	0.0176158	1983	tags=29%, list=12%, signal=25%	LAMC1/C1QB/FYN/C1QA/C1QC/PRKACB/BAX/CCL5/IL6/EGR1
KEGG_GLYCOSPHINGOLIPID_BIOSYNTHESIS_GANGLIO_SERIES	KEGG_GLYCOSPHINGOLIPID_BIOSYNTHESIS_GANGLIO_SERIES	KEGG_GLYCOSPHINGOLIPID_BIOSYNTHESIS_GANGLIO_SERIES	15	0.601899	1.72231	0.0124674	0.0338664	0.0189869	2812	tags=60%, list=17%, signal=50%	HEXA/GLB1/ST3GAL2/HEXB/ST6GALNAC4/ST6GALNAC6/ST3GAL1/ST8SIA1/SLC33A1
KEGG_NOTCH_SIGNALING_PATHWAY	KEGG_NOTCH_SIGNALING_PATHWAY	KEGG_NOTCH_SIGNALING_PATHWAY	47	0.418593	1.56932	0.0125158	0.0338664	0.0189869	7309	tags=70%, list=44%, signal=39%	MFNG/NOTCH4/MAML2/MAML1/NCSTN/PSEN2/DTX3/HES1/NCOR2/RBPJ/NUMB/DLL4/APH1A/CTBP2/CTBP1/KAT2A/DLL1/DVL2/DTX3L/RBPJL/PSENEN/DVL3/NOTCH1/LFNG/DTX4/RFNG/DTX2/NOTCH3/DTX1/CIR1/ADAM17/DLL3/PSEN1
KEGG_GLYCOSAMINOGLYCAN_DEGRADATION	KEGG_GLYCOSAMINOGLYCAN_DEGRADATION	KEGG_GLYCOSAMINOGLYCAN_DEGRADATION	21	0.519547	1.63712	0.0143445	0.038252	0.0214456	2364	tags=38%, list=14%, signal=33%	HEXA/GLB1/HEXB/GUSB/NAGLU/IDUA/GNS/HYAL2
KEGG_DRUG_METABOLISM_OTHER_ENZYMES	KEGG_DRUG_METABOLISM_OTHER_ENZYMES	KEGG_DRUG_METABOLISM_OTHER_ENZYMES	40	-0.340629	-1.46341	0.0148912	0.0391426	0.0219449	3402	tags=38%, list=21%, signal=30%	UGT2B15/TPMT/DPYS/CES5A/CES2/CYP3A5/CYP3A7/UGT2B28/UPP2/CYP2A7/NAT2/UGT1A6/CYP3A4/CYP3A43/UGT1A1
KEGG_INSULIN_SIGNALING_PATHWAY	KEGG_INSULIN_SIGNALING_PATHWAY	KEGG_INSULIN_SIGNALING_PATHWAY	133	0.329799	1.45213	0.0162318	0.0420654	0.0235836	4234	tags=34%, list=26%, signal=25%	PIK3R3/GRB2/PIK3CD/PRKACB/PRKAR2B/AKT3/AKT2/RAPGEF1/SHC1/PIK3CG/SHC4/SOCS3/SHC2/CBLB/INPP5D/SOCS1/PRKAG2/FBP1/FLOT1/BAD/PPP1CA/RAF1/INPP5K/PPP1R3B/ARAF/CBL/PRKAG1/INSR/TSC2/SOS1/PPP1R3C/IRS1/FLOT2/AKT1/MAP2K1/RHEB/PHKA2/PTPN1/PCK2/PPARGC1A/FOXO1/PDE3A/IKBKB/PIK3CA/GYS1
KEGG_ALZHEIMERS_DISEASE	KEGG_ALZHEIMERS_DISEASE	KEGG_ALZHEIMERS_DISEASE	141	0.31869	1.42164	0.017439	0.0442693	0.0248192	6639	tags=51%, list=40%, signal=31%	PPP3CB/LPL/COX7A1/ERN1/PLCB4/CACNA1C/SDHA/SNCA/APOE/PPP3CC/CASP3/LRP1/NDUFA3/NDUFA1/ATP2A3/NDUFB10/EIF2AK3/PLCB1/BAD/NCSTN/PSEN2/GNAQ/UQCRFS1/MME/UQCRQ/NDUFA2/NDUFS3/CDK5/GRIN1/ITPR1/NDUFV1/PPP3CA/APH1A/COX4I1/BID/FADD/NDUFC2/TNFRSF1A/BACE2/NDUFB2/COX7A2L/ADAM10/ATF6/UQCR10/IL1B/FAS/ATP2A2/UQCRC1/SDHC/NDUFAB1/CASP9/NDUFA7/CASP8/NDUFA8/CALM1/PSENEN/PLCB2/MAPK3/CASP7/UQCR11/COX7C/NDUFA4/NDUFB7/COX6…
KEGG_DILATED_CARDIOMYOPATHY	KEGG_DILATED_CARDIOMYOPATHY	KEGG_DILATED_CARDIOMYOPATHY	89	0.351654	1.47024	0.0175634	0.0442693	0.0248192	2878	tags=29%, list=17%, signal=24%	PLN/TPM1/ITGA4/ITGA7/LAMA2/ITGA9/ITGB7/PRKACB/CACNA1C/ADCY4/ITGB1/TPM2/ITGA8/ADCY3/ITGA11/CACNA2D2/EMD/GNAS/TGFB3/CACNA2D1/ITGA1/TGFB1/ITGA5/TNNC1/DES/IGF1
KEGG_JAK_STAT_SIGNALING_PATHWAY	KEGG_JAK_STAT_SIGNALING_PATHWAY	KEGG_JAK_STAT_SIGNALING_PATHWAY	152	0.30657	1.37946	0.0190676	0.0474113	0.0265807	3634	tags=32%, list=22%, signal=25%	STAT5B/PIK3R3/IL11RA/GRB2/IL15/PIK3CD/IL6ST/PTPN6/IL10RA/JAK3/STAT2/TYK2/IL15RA/AKT3/CSF2RB/LEPR/SPRY1/AKT2/CSF2RA/JAK1/PIK3CG/OSMR/SOCS3/LIF/CBLB/IL2RG/IL6/SOCS1/BCL2L1/IFNAR1/IL2RB/IRF9/IFNAR2/CSF3/CCND2/CCND3/CBL/IL6R/LIFR/SOS1/STAT4/IL7R/IL21R/AKT1/PIAS4/IL4R/IL10RB/STAT3
KEGG_HYPERTROPHIC_CARDIOMYOPATHY_HCM	KEGG_HYPERTROPHIC_CARDIOMYOPATHY_HCM	KEGG_HYPERTROPHIC_CARDIOMYOPATHY_HCM	82	0.354055	1.46427	0.0202285	0.0496274	0.0278231	2878	tags=30%, list=17%, signal=25%	TPM1/ITGA4/ITGA7/LAMA2/ITGA9/ITGB7/CACNA1C/ITGB1/TPM2/ITGA8/ITGA11/CACNA2D2/EMD/IL6/TGFB3/PRKAG2/ACE/CACNA2D1/ITGA1/TGFB1/ITGA5/TNNC1/PRKAG1/DES/IGF1
