# Supplementary material for: Integrative Transcriptomic and Machine Learning Analysis Identifies Key Senescence-Associated Secretory Phenotype Genes Associated With Immune Dysregulation in Periodontitis
Source: Hum Mutat. 2025 Dec 2;2025:3637248. doi: 10.1155/humu/3637248 (PMC12688647; doi:10.1155/humu/3637248)
Supplement: Supporting Information 8 — Table S8. GSEA enrichment results of ICAM1 in the GSE10334 dataset. [file 3637248.f8.xlsx]

## Sheet: 工作表 1 - Supplementary Table 8
Supplementary Table 8
	ID	Description	setSize	enrichmentScore	NES	pvalue	p.adjust	qvalue	rank	leading_edge	core_enrichment
KEGG_RIBOSOME	KEGG_RIBOSOME	KEGG_RIBOSOME	83	-0.671273	-2.98123	1e-10	2.62857e-09	1.6391e-09	4394	tags=81%, list=27%, signal=59%	RPL35/RPS11/RPL26L1/RPL3/RPS4Y1/RPLP2/RPL12/RPL13A/RPS9/RPS10/RPS6/RPL14/RPL17/RPL32/RPS4X/RPL29/RPL36A/RPL13/RPL31/RPS5/RPL15/RPL23A/RPL23/RPL7A/RPL18/RPS19/RPS18/RPL30/RPS17/RPS27/RPS24/RPS29/RPS8/RPL34/RPL35A/RPL22/RSL24D1/RPLP1/RPL27A/RPL21/RPL11/RPS3/RPLP0/RPS20/RPL37A/RPL9/RPS16/RPS12/RPS25/RPL22L1/RPS3A/RPL6/RPL24/RPS15A/RPS27A/RPL41/RPS23/RPS28/RPSA/RPL39/RPL5/RPL7/RPS21/RPL27/RPL10A/RPS7…
KEGG_LEISHMANIA_INFECTION	KEGG_LEISHMANIA_INFECTION	KEGG_LEISHMANIA_INFECTION	67	0.68093	2.93167	1e-10	2.62857e-09	1.6391e-09	2327	tags=63%, list=14%, signal=54%	IL1A/TGFB3/IL1B/MARCKSL1/ITGB2/NCF4/C3/FCGR3A/NCF1/PTPN6/FCGR3B/TLR2/TGFB1/TLR4/HLA-DMA/HLA-DMB/CR1/CYBA/PRKCB/HLA-DOB/HLA-DRB1/ITGAM/NCF2/HLA-DQA1/HLA-DQB1/FCGR1A/PTGS2/HLA-DRA/FCGR2A/IL10/ITGA4/HLA-DOA/NFKB1/FOS/RELA/TGFB2/NFKBIA/ELK1/HLA-DPA1/TNF/HLA-DPB1/JUN
KEGG_CELL_ADHESION_MOLECULES_CAMS	KEGG_CELL_ADHESION_MOLECULES_CAMS	KEGG_CELL_ADHESION_MOLECULES_CAMS	125	0.573081	2.73188	1e-10	2.62857e-09	1.6391e-09	3976	tags=63%, list=24%, signal=48%	SELE/CD276/ITGB2/ESAM/CDH5/ITGAL/CDH3/SELPLG/ICAM3/HLA-G/HLA-B/ITGB7/CD86/ICAM2/NLGN2/HLA-DMA/SELL/HLA-DMB/CD34/HLA-F/CD4/HLA-C/CD22/HLA-DOB/ITGA8/HLA-DRB1/ITGAM/HLA-DQA1/CLDN10/HLA-DQB1/SELP/NRCAM/HLA-DRA/JAM2/ICOS/ITGA4/PECAM1/HLA-A/CD8A/VCAM1/CD6/HLA-DOA/CD2/CD226/CLDN7/CD40/CLDN5/PDCD1/HLA-DPA1/CNTNAP1/HLA-E/SDC2/MPZL1/SIGLEC1/SDC4/PTPRC/SPN/HLA-DPB1/CD8B/CLDN14/VCAN/CLDN9/ITGB1/CD99/CD274/GL…
KEGG_HEMATOPOIETIC_CELL_LINEAGE	KEGG_HEMATOPOIETIC_CELL_LINEAGE	KEGG_HEMATOPOIETIC_CELL_LINEAGE	84	0.609645	2.71912	1e-10	2.62857e-09	1.6391e-09	2472	tags=51%, list=15%, signal=44%	CSF3/IL6/IL1A/ITGA5/IL1B/CD37/CSF3R/CSF1R/IL4R/ITGA3/CD14/CD19/CD34/CSF1/CR1/CD4/CD22/CD38/CD7/IL3RA/HLA-DRB1/ITGAM/IL7R/MME/FCGR1A/HLA-DRA/ANPEP/ITGA4/CSF2RA/CD3D/MS4A1/CD8A/CD2/IL2RA/CD33/FLT3/IL5RA/CR2/TNF/CD8B/CD59/FLT3LG/CD3E
KEGG_TYPE_I_DIABETES_MELLITUS	KEGG_TYPE_I_DIABETES_MELLITUS	KEGG_TYPE_I_DIABETES_MELLITUS	39	0.71	2.70741	1e-10	2.62857e-09	1.6391e-09	3736	tags=77%, list=23%, signal=60%	IL1A/IL1B/GZMB/HLA-G/HLA-B/CD86/HLA-DMA/HLA-DMB/HLA-F/HLA-C/HLA-DOB/HLA-DRB1/HLA-DQA1/HLA-DQB1/HLA-DRA/PRF1/HLA-A/HLA-DOA/LTA/PTPRN2/HLA-DPA1/HLA-E/TNF/HLA-DPB1/GAD1/IFNG/FASLG/INS/IL12A/CD28
KEGG_CYTOKINE_CYTOKINE_RECEPTOR_INTERACTION	KEGG_CYTOKINE_CYTOKINE_RECEPTOR_INTERACTION	KEGG_CYTOKINE_CYTOKINE_RECEPTOR_INTERACTION	255	0.496285	2.60314	1e-10	2.62857e-09	1.6391e-09	3425	tags=46%, list=21%, signal=37%	CSF3/IL6/IL1A/CCL4/TGFB3/IL1B/CXCL3/IL2RG/CCL3/CXCL1/CCL2/TNFRSF1B/CXCL2/CXCL8/RELT/TNFRSF21/TNFRSF12A/PDGFRB/CCL20/CXCL13/PLEKHO2/CSF3R/CLCF1/IL24/IFNAR2/CSF1R/PDGFB/IL4R/CSF2RB/TNFRSF9/TNFSF13/BMP2/LIF/IL2RB/IL10RA/TGFB1/TNFRSF4/TNFRSF11B/CCL5/ACVRL1/INHBA/TNFRSF10C/CD27/CCL8/CSF1/IL15RA/CXCR4/IL23A/CCL18/IL3RA/IL7R/OSMR/TNFRSF10D/IL21R/KDR/IL10/CD70/IL17RA/LTB/TGFBR2/TNFRSF17/TNFRSF13B/TNFRSF1…
KEGG_CHEMOKINE_SIGNALING_PATHWAY	KEGG_CHEMOKINE_SIGNALING_PATHWAY	KEGG_CHEMOKINE_SIGNALING_PATHWAY	182	0.470916	2.37141	1e-10	2.62857e-09	1.6391e-09	2265	tags=37%, list=14%, signal=33%	PXN/CCL4/CXCL3/HCK/CCL3/CXCL1/JAK3/CCL2/ARRB2/CXCL2/CXCL8/VAV1/LYN/CCL20/RASGRP2/CXCL13/ELMO1/ADCY4/RAC2/NCF1/PTK2B/GNAI2/WAS/DOCK2/CCL5/PIK3R3/PREX1/SHC1/PRKCD/CCL8/CXCR4/PRKCB/CCL18/GNG7/FGR/STAT3/CXCL16/ITK/PRKACA/CCR1/PIK3CD/CCR7/NFKB1/SHC2/CXCL6/PIK3CG/CCR10/STAT5B/RELA/CCL19/CXCR5/XCL1/PPBP/AKT1/NFKBIA/ADCY3/AKT3/CCL14/GNG8/PLCB2/CXCR6/CXCL5/IKBKG/VAV2/CXCL12/GNB1/CCL7/GRK6
KEGG_GRAFT_VERSUS_HOST_DISEASE	KEGG_GRAFT_VERSUS_HOST_DISEASE	KEGG_GRAFT_VERSUS_HOST_DISEASE	34	0.742271	2.72164	1.43386e-10	3.29787e-09	2.05645e-09	2261	tags=68%, list=14%, signal=58%	IL6/IL1A/IL1B/GZMB/HLA-G/HLA-B/CD86/HLA-DMA/HLA-DMB/HLA-F/HLA-C/HLA-DOB/HLA-DRB1/HLA-DQA1/HLA-DQB1/HLA-DRA/PRF1/HLA-A/HLA-DOA/HLA-DPA1/HLA-E/TNF/HLA-DPB1
KEGG_NATURAL_KILLER_CELL_MEDIATED_CYTOTOXICITY	KEGG_NATURAL_KILLER_CELL_MEDIATED_CYTOTOXICITY	KEGG_NATURAL_KILLER_CELL_MEDIATED_CYTOTOXICITY	123	0.494957	2.34946	3.61297e-10	6.73133e-09	4.19746e-09	3156	tags=45%, list=19%, signal=36%	LCP2/ITGB2/FCER1G/ITGAL/VAV1/RAC2/GZMB/FCGR3A/PTPN6/IFNAR2/PTK2B/FCGR3B/HLA-G/HLA-B/ICAM2/TYROBP/PIK3R3/TNFRSF10C/SHC1/NFATC1/CD48/HLA-C/PRKCB/ZAP70/TNFRSF10D/ARAF/PLCG2/LAT/PRF1/CD247/MICB/HLA-A/PIK3CD/TNFRSF10B/BID/FYN/SHC2/PIK3CG/PPP3CC/HCST/NFATC3/LCK/NFATC2/HLA-E/VAV2/TNF/KLRC1/CASP3/SHC3/MAP2K2/NCR3/IFNG/PRKCG/CSF2/GRB2
KEGG_FOCAL_ADHESION	KEGG_FOCAL_ADHESION	KEGG_FOCAL_ADHESION	195	0.425373	2.17023	3.65833e-10	6.73133e-09	4.19746e-09	3752	tags=45%, list=23%, signal=35%	PXN/ITGA5/COL4A2/LAMB3/ZYX/LAMA3/VAV1/PDGFRB/THBS1/PARVG/LAMC2/RAC2/COL4A1/PDGFB/MYL9/ITGB7/ITGA3/VWF/PIK3R3/SHC1/PRKCB/ITGA8/ITGB4/PARVB/BIRC3/PIP5K1C/LAMC1/ACTB/KDR/COL6A2/RAPGEF1/LAMB1/ITGA7/ITGA4/CCND2/PDGFA/PIK3CD/FLNC/FYN/LAMA1/SHC2/COL5A1/FLNA/TLN1/PIK3CG/MYL7/PARVA/VASP/ILK/AKT1/COL11A2/ELK1/PAK3/VEGFC/ITGA11/AKT3/COL6A3/VAV2/MYL10/PDGFD/JUN/TLN2/THBS3/COL6A1/SRC/FN1/ACTN1/SHC3/ITGB1/BCAR…
KEGG_INTESTINAL_IMMUNE_NETWORK_FOR_IGA_PRODUCTION	KEGG_INTESTINAL_IMMUNE_NETWORK_FOR_IGA_PRODUCTION	KEGG_INTESTINAL_IMMUNE_NETWORK_FOR_IGA_PRODUCTION	44	0.684809	2.67924	5.60185e-10	9.37036e-09	5.84308e-09	2261	tags=61%, list=14%, signal=53%	IL6/TNFSF13/ITGB7/CD86/TGFB1/HLA-DMA/HLA-DMB/IL15RA/CXCR4/HLA-DOB/HLA-DRB1/HLA-DQA1/HLA-DQB1/HLA-DRA/IL10/ICOS/ITGA4/TNFRSF17/TNFRSF13B/MAP3K14/HLA-DOA/LTBR/CD40/CCR10/HLA-DPA1/CXCL12/HLA-DPB1
KEGG_ALLOGRAFT_REJECTION	KEGG_ALLOGRAFT_REJECTION	KEGG_ALLOGRAFT_REJECTION	33	0.720206	2.62653	1.44586e-09	2.21699e-08	1.38245e-08	3736	tags=82%, list=23%, signal=63%	GZMB/HLA-G/HLA-B/CD86/HLA-DMA/HLA-DMB/HLA-F/HLA-C/HLA-DOB/HLA-DRB1/HLA-DQA1/HLA-DQB1/HLA-DRA/IL10/PRF1/HLA-A/HLA-DOA/CD40/HLA-DPA1/HLA-E/TNF/HLA-DPB1/IFNG/CD40LG/FASLG/IL12A/CD28
KEGG_SYSTEMIC_LUPUS_ERYTHEMATOSUS	KEGG_SYSTEMIC_LUPUS_ERYTHEMATOSUS	KEGG_SYSTEMIC_LUPUS_ERYTHEMATOSUS	51	0.628668	2.52981	2.56271e-09	3.62722e-08	2.26182e-08	2261	tags=53%, list=14%, signal=46%	C3/C1QA/FCGR3A/FCGR3B/C2/C1QC/CD86/C1S/C4A/C1QB/HLA-DMA/HLA-DMB/HLA-DOB/C1R/HLA-DRB1/HLA-DQA1/HLA-DQB1/FCGR1A/HLA-DRA/FCGR2A/IL10/FCGR2B/HLA-DOA/CD40/HLA-DPA1/TNF/HLA-DPB1
KEGG_COMPLEMENT_AND_COAGULATION_CASCADES	KEGG_COMPLEMENT_AND_COAGULATION_CASCADES	KEGG_COMPLEMENT_AND_COAGULATION_CASCADES	68	0.574481	2.4799	4.07065e-09	5.34999e-08	3.33609e-08	4151	tags=56%, list=25%, signal=42%	PLAUR/SERPINE1/PLAT/C5AR1/SERPINA1/CFB/C3/PLAU/C1QA/CFI/C2/C1QC/C1S/C4A/C1QB/VWF/CFH/CR1/C3AR1/C1R/A2M/SERPING1/CR2/F13B/CD59/F13A1/FGB/TFPI/F2/SERPIND1/MASP1/SERPINF2/PROC/C8A/CD46/SERPINA5/F7/F2R
KEGG_ANTIGEN_PROCESSING_AND_PRESENTATION	KEGG_ANTIGEN_PROCESSING_AND_PRESENTATION	KEGG_ANTIGEN_PROCESSING_AND_PRESENTATION	72	0.559785	2.44844	7.11259e-09	8.72478e-08	5.44051e-08	2824	tags=49%, list=17%, signal=40%	IFI30/TAPBP/CTSS/CD74/CTSL/HLA-G/HLA-B/HLA-DMA/HLA-DMB/HLA-F/CD4/HLA-C/HLA-DOB/HLA-DRB1/HLA-DQA1/HLA-DQB1/HLA-DRA/CTSB/HLA-A/CD8A/HLA-DOA/LTA/B2M/HLA-DPA1/HLA-E/RFX5/HSPA5/HLA-DPB1/PDIA3/CD8B/CALR/PSME1/KLRC1/HSPA6/NFYA
KEGG_VIRAL_MYOCARDITIS	KEGG_VIRAL_MYOCARDITIS	KEGG_VIRAL_MYOCARDITIS	64	0.575879	2.44049	1.12956e-08	1.29899e-07	8.10014e-08	2847	tags=55%, list=17%, signal=45%	ITGB2/ITGAL/RAC2/HLA-G/HLA-B/CD86/MYH9/HLA-DMA/HLA-DMB/HLA-F/HLA-C/HLA-DOB/ABL2/HLA-DRB1/HLA-DQA1/HLA-DQB1/ABL1/HLA-DRA/ACTB/PRF1/SGCA/HLA-A/MYH10/BID/FYN/HLA-DOA/CD40/HLA-DPA1/HLA-E/HLA-DPB1/MYH6/MYH7B/MYH13/CASP3/MYH1
KEGG_B_CELL_RECEPTOR_SIGNALING_PATHWAY	KEGG_B_CELL_RECEPTOR_SIGNALING_PATHWAY	KEGG_B_CELL_RECEPTOR_SIGNALING_PATHWAY	75	0.540709	2.36912	5.01525e-08	5.42827e-07	3.3849e-07	2061	tags=49%, list=13%, signal=43%	NFKBIE/VAV1/LYN/LILRB3/RAC2/CD79A/PTPN6/CD72/PIK3R3/CD19/CD79B/INPP5D/NFATC1/IFITM1/CD22/BTK/PRKCB/PLCG2/PIK3AP1/CD81/PIK3CD/FCGR2B/NFKB1/FOS/PIK3CG/RASGRP3/PPP3CC/RELA/NFATC3/AKT1/NFKBIA/NFATC2/CARD11/AKT3/IKBKG/CR2/VAV2
KEGG_AUTOIMMUNE_THYROID_DISEASE	KEGG_AUTOIMMUNE_THYROID_DISEASE	KEGG_AUTOIMMUNE_THYROID_DISEASE	46	0.614131	2.43474	1.09436e-07	1.11868e-06	6.97572e-07	1788	tags=43%, list=11%, signal=39%	GZMB/HLA-G/HLA-B/CD86/HLA-DMA/HLA-DMB/HLA-F/HLA-C/HLA-DOB/HLA-DRB1/HLA-DQA1/HLA-DQB1/HLA-DRA/IL10/PRF1/HLA-A/HLA-DOA/CD40/HLA-DPA1/HLA-E
KEGG_ECM_RECEPTOR_INTERACTION	KEGG_ECM_RECEPTOR_INTERACTION	KEGG_ECM_RECEPTOR_INTERACTION	83	0.502371	2.23992	1.72236e-07	1.66797e-06	1.0401e-06	3752	tags=48%, list=23%, signal=37%	ITGA5/COL4A2/LAMB3/LAMA3/THBS1/LAMC2/COL4A1/AGRN/ITGB7/HSPG2/ITGA3/VWF/ITGA8/ITGB4/LAMC1/COL6A2/LAMB1/ITGA7/ITGA4/LAMA1/COL5A1/COL11A2/ITGA11/SDC2/COL6A3/SDC4/THBS3/COL6A1/FN1/ITGB1/LAMB2/LAMA4/CD47/LAMC3/SPP1/LAMA2/SDC3/ITGA1/COL5A3/IBSP
KEGG_LEUKOCYTE_TRANSENDOTHELIAL_MIGRATION	KEGG_LEUKOCYTE_TRANSENDOTHELIAL_MIGRATION	KEGG_LEUKOCYTE_TRANSENDOTHELIAL_MIGRATION	113	0.448552	2.11087	3.5233e-07	3.24144e-06	2.02126e-06	3314	tags=48%, list=20%, signal=38%	PXN/ITGB2/ESAM/CDH5/NCF4/ITGAL/MMP9/VAV1/RHOH/RAC2/MSN/NCF1/THY1/PTK2B/SIPA1/GNAI2/MYL9/MMP2/PIK3R3/CXCR4/CYBA/PRKCB/ITGAM/NCF2/CLDN10/CYBB/PLCG2/ACTB/JAM2/ITGA4/ITK/PECAM1/PIK3CD/VCAM1/CLDN7/PIK3CG/MYL7/CLDN5/VASP/VAV2/CXCL12/MYL10/CLDN14/CLDN9/ACTN1/ITGB1/BCAR1/CD99/MYLPF/RAPGEF3/MAPK12/PRKCG/CTNND1/CLDN6
KEGG_LYSOSOME	KEGG_LYSOSOME	KEGG_LYSOSOME	120	0.424389	2.01073	1.42882e-06	1.25192e-05	7.8066e-06	1675	tags=28%, list=10%, signal=26%	CTSH/LAPTM5/TCIRG1/ARSA/CTSS/NEU1/HEXA/MAN2B1/CTSL/ACP2/FUCA1/NAGA/NAGLU/GAA/TPP1/CD63/CTSZ/CLN3/SLC11A1/NPC2/DNASE2/IDUA/GBA/CTSB/GLB1/CTSO/CTSD/M6PR/ATP6V0B/PSAP/HEXB/NAPSA/GUSB/AP1M1
KEGG_APOPTOSIS	KEGG_APOPTOSIS	KEGG_APOPTOSIS	87	0.473257	2.11902	2.76017e-06	2.30851e-05	1.43951e-05	3887	tags=51%, list=24%, signal=39%	IL1A/IL1B/CASP10/IRAK3/CSF2RB/PIK3R3/TNFRSF10C/BCL2L1/IL3RA/BIRC3/CFLAR/TNFRSF10D/PRKACA/PIK3CD/MAP3K14/TNFRSF10B/BID/NFKB1/PIK3CG/PPP3CC/RELA/AKT1/BAX/NFKBIA/AKT3/RIPK1/TNFRSF1A/IKBKG/TNF/PRKAR1B/TRAF2/TRADD/CASP3/IL3/NTRK1/FASLG/CAPN1/IRAK2/AKT2/TNFSF10/ATM/DFFB/CASP9/BCL2
KEGG_JAK_STAT_SIGNALING_PATHWAY	KEGG_JAK_STAT_SIGNALING_PATHWAY	KEGG_JAK_STAT_SIGNALING_PATHWAY	152	0.393005	1.91891	4.64405e-06	3.71524e-05	2.31671e-05	2036	tags=27%, list=12%, signal=24%	SOCS1/CSF3/SOCS3/IL6/IL2RG/JAK3/CSF3R/CLCF1/IL24/TYK2/PTPN6/IFNAR2/IL4R/CSF2RB/LIF/IL2RB/IL10RA/PIK3R3/SPRY4/IL15RA/IL23A/BCL2L1/IL3RA/IL7R/OSMR/IL21R/IL10/CCND2/STAT4/STAT3/CSF2RA/PIK3CD/PIK3CG/STAT5A/STAT5B/AKT1/IL2RA/CTF1/AKT3/IL5RA/IL19
KEGG_TOLL_LIKE_RECEPTOR_SIGNALING_PATHWAY	KEGG_TOLL_LIKE_RECEPTOR_SIGNALING_PATHWAY	KEGG_TOLL_LIKE_RECEPTOR_SIGNALING_PATHWAY	99	0.443575	2.0384	5.64686e-06	4.32926e-05	2.6996e-05	3769	tags=44%, list=23%, signal=34%	IL6/CCL4/IL1B/CCL3/CXCL8/IFNAR2/CD86/TLR2/CCL5/TLR4/CD14/PIK3R3/LBP/IRF3/TLR9/IRF5/LY96/IRF7/PIK3CD/NFKB1/FOS/PIK3CG/CD40/RELA/AKT1/NFKBIA/AKT3/RIPK1/IKBKG/TNF/JUN/TLR1/MAP2K2/MAP2K7/CTSK/TICAM1/MAPK12/TLR8/TLR6/SPP1/TRAF3/AKT2/IL12A/TICAM2
KEGG_T_CELL_RECEPTOR_SIGNALING_PATHWAY	KEGG_T_CELL_RECEPTOR_SIGNALING_PATHWAY	KEGG_T_CELL_RECEPTOR_SIGNALING_PATHWAY	107	0.426072	1.98766	7.28759e-06	5.36367e-05	3.34462e-05	3156	tags=45%, list=19%, signal=36%	LCP2/NFKBIE/VAV1/PTPN6/PIK3R3/NFATC1/PRKCQ/CD4/ZAP70/LAT/IL10/ICOS/CD247/ITK/CD3D/CD8A/PIK3CD/MAP3K14/FYN/NFKB1/FOS/PIK3CG/PPP3CC/RELA/NFATC3/AKT1/PDCD1/NFKBIA/LCK/NFATC2/PAK3/CARD11/AKT3/IKBKG/VAV2/PTPRC/GRAP2/TNF/CD8B/JUN/CD3E/MAP2K2/MAP2K7/CDK4/IFNG/MAPK12/CSF2/GRB2
KEGG_CELL_CYCLE	KEGG_CELL_CYCLE	KEGG_CELL_CYCLE	123	-0.405789	-1.92112	8.41978e-06	5.95862e-05	3.71561e-05	4243	tags=50%, list=26%, signal=37%	MCM7/PTTG2/WEE1/MDM2/CDK7/MCM2/MCM6/GSK3B/YWHAG/PTTG1/ANAPC10/ANAPC11/YWHAZ/CCNB1/ANAPC7/RBX1/RB1/ANAPC1/HDAC2/ANAPC4/CDKN1B/ATR/CDC16/STAG1/BUB1B/GADD45G/E2F2/ESPL1/ORC1/SKP2/RBL2/YWHAB/ORC2/CCNB2/DBF4/RBL1/RAD21/STAG2/MCM4/CHEK1/CREBBP/TFDP1/PRKDC/CDKN2C/ORC5/CDK1/ORC4/SFN/PCNA/CCNE2/BUB3/SMC3/MAD2L1/ORC6/CDKN2B/CCNA2/CDC7/SKP1/CDC23/TTK/YWHAQ
KEGG_FC_GAMMA_R_MEDIATED_PHAGOCYTOSIS	KEGG_FC_GAMMA_R_MEDIATED_PHAGOCYTOSIS	KEGG_FC_GAMMA_R_MEDIATED_PHAGOCYTOSIS	90	0.447907	2.01986	9.05836e-06	6.17311e-05	3.84936e-05	2145	tags=38%, list=13%, signal=33%	HCK/MARCKSL1/VAV1/LYN/RAC2/FCGR3A/NCF1/WAS/ARPC1B/DOCK2/PIK3R3/INPP5D/PRKCD/PRKCB/PIP5K1A/PIP5K1C/FCGR1A/PLCG2/FCGR2A/LAT/SPHK1/CFL2/PIK3CD/PIP5K1B/FCGR2B/PIK3CG/DNM2/VASP/AKT1/AKT3/VAV2/LIMK1/PLD2/PTPRC
KEGG_PRIMARY_IMMUNODEFICIENCY	KEGG_PRIMARY_IMMUNODEFICIENCY	KEGG_PRIMARY_IMMUNODEFICIENCY	35	0.602369	2.22601	9.98044e-06	6.55857e-05	4.08973e-05	2472	tags=60%, list=15%, signal=51%	IL2RG/JAK3/CD79A/ADA/CD19/CD4/BTK/IL7R/ZAP70/ICOS/TNFRSF13B/CD3D/CD8A/CD40/LCK/RFX5/IGLL1/IKBKG/PTPRC/CD8B/CD3E
KEGG_DILATED_CARDIOMYOPATHY	KEGG_DILATED_CARDIOMYOPATHY	KEGG_DILATED_CARDIOMYOPATHY	89	0.44949	2.01693	1.06929e-05	6.78448e-05	4.2306e-05	6001	tags=64%, list=36%, signal=41%	ITGA5/TGFB3/ADCY4/ITGB7/TGFB1/ITGA3/ITGA8/ITGB4/ACTB/ITGA7/SGCA/ITGA4/PRKACA/GNAS/TPM2/TGFB2/ADCY3/ITGA11/TPM1/DES/TNF/CACNB2/EMD/MYH6/ITGB1/CACNG8/ACTC1/CACNA1F/TPM4/ADCY6/ADCY8/CACNG4/LAMA2/ATP2A2/ITGA1/RYR2/CACNA1S/CACNG1/TNNI3/CACNG2/CACNA1D/SLC8A1/SGCD/PRKACB/CACNG7/CACNA1C/MYBPC3/CACNG5/ADCY5/MYL2/ITGA10/ITGB3/TNNT2/ITGA9/CACNG3/MYH7/TNNC1
KEGG_MAPK_SIGNALING_PATHWAY	KEGG_MAPK_SIGNALING_PATHWAY	KEGG_MAPK_SIGNALING_PATHWAY	259	0.320591	1.68643	2.00486e-05	0.000122965	7.66773e-05	3686	tags=36%, list=22%, signal=28%	IL1A/TGFB3/IL1B/RELB/DUSP5/ARRB2/DUSP6/NFKB2/PDGFRB/RRAS/RASGRP2/GNA12/RAC2/PDGFB/MAP4K1/TGFB1/CD14/GADD45B/MAPKAPK2/PTPN7/PPP5C/DUSP2/PRKCB/NR4A1/DUSP4/MAP4K2/RPS6KA2/TGFBR2/MAP3K11/PRKACA/PDGFA/RPS6KA1/FGFR1/MAP3K14/FLNC/MAPK8IP3/NFKB1/FOS/FLNA/DDIT3/DUSP10/RASGRP3/PPP3CC/RELA/PLA2G2D/TGFB2/AKT1/NFATC2/ELK1/MRAS/MEF2C/AKT3/FGF10/TNFRSF1A/IKBKG/TAOK2/ATF4/TNF/JUND/CACNB2/GADD45A/JUN/RPS6KA4/TRAF…
KEGG_ASTHMA	KEGG_ASTHMA	KEGG_ASTHMA	26	0.649903	2.24018	3.09609e-05	0.000183768	0.000114592	3770	tags=73%, list=23%, signal=56%	FCER1G/HLA-DMA/HLA-DMB/HLA-DOB/HLA-DRB1/HLA-DQA1/HLA-DQB1/HLA-DRA/IL10/HLA-DOA/CD40/HLA-DPA1/TNF/HLA-DPB1/MS4A2/IL3/CD40LG/CCL11/IL13
KEGG_PATHWAYS_IN_CANCER	KEGG_PATHWAYS_IN_CANCER	KEGG_PATHWAYS_IN_CANCER	319	0.305486	1.64723	3.65716e-05	0.000210286	0.000131128	3618	tags=34%, list=22%, signal=27%	IL6/TGFB3/COL4A2/LAMB3/NFKB2/MMP9/CXCL8/LAMA3/PDGFRB/LAMC2/RAC2/CSF3R/COL4A1/CSF1R/PDGFB/BMP2/TGFB1/ITGA3/MMP2/PIK3R3/TRAF4/TRAF1/PRKCB/BCL2L1/HSP90B1/WNT5B/BIRC3/ARAF/PTGS2/PLCG2/ABL1/LAMC1/CDKN2A/SPI1/LAMB1/TGFBR2/TGFA/STAT3/PDGFA/CSF2RA/PIK3CD/FGFR1/BID/NFKB1/LAMA1/FOS/PIK3CG/ETS1/DVL3/WNT2/STAT5A/STAT5B/RELA/EGLN2/RARA/RASSF1/TGFB2/AKT1/BAX/NFKBIA/DAPK1/VEGFC/AKT3/MMP1/NKX3-1/FZD2/WNT10B/FGF1…
KEGG_SPLICEOSOME	KEGG_SPLICEOSOME	KEGG_SPLICEOSOME	118	-0.396834	-1.86834	4.67774e-05	0.000260819	0.000162639	4061	tags=39%, list=25%, signal=30%	HSPA8/HNRNPM/PPIH/CRNKL1/SNRPD1/SF3B3/SRSF3/CWC15/PRPF18/SF3A3/DDX42/PLRG1/MAGOH/PRPF31/SNRPF/MAGOHB/SMNDC1/NCBP2/CDC5L/SF3B1/SNRPD3/RBM22/WBP11/CDC40/LSM3/SLU7/TRA2A/SYF2/DDX46/TCERG1/HSPA2/CHERP/SNW1/DHX15/TRA2B/PPIL1/SRSF1/SRSF8/BCAS2/HSPA1A/PRPF38B/HNRNPA1/SNRPA1/PRPF40A/LSM5/HNRNPA3
KEGG_HYPERTROPHIC_CARDIOMYOPATHY_HCM	KEGG_HYPERTROPHIC_CARDIOMYOPATHY_HCM	KEGG_HYPERTROPHIC_CARDIOMYOPATHY_HCM	82	0.432204	1.92207	6.46983e-05	0.000350132	0.000218332	6001	tags=65%, list=36%, signal=41%	IL6/ITGA5/TGFB3/ITGB7/TGFB1/ITGA3/ITGA8/ITGB4/PRKAG2/ACTB/ITGA7/SGCA/ITGA4/TPM2/TGFB2/ACE/ITGA11/TPM1/DES/TNF/CACNB2/EMD/MYH6/ITGB1/CACNG8/ACTC1/CACNA1F/TPM4/CACNG4/LAMA2/ATP2A2/ITGA1/RYR2/CACNA1S/CACNG1/TNNI3/CACNG2/CACNA1D/SLC8A1/SGCD/CACNG7/CACNA1C/PRKAG1/MYBPC3/CACNG5/MYL2/ITGA10/ITGB3/TNNT2/ITGA9/CACNG3/MYH7/TNNC1
KEGG_GLYCOSAMINOGLYCAN_BIOSYNTHESIS_KERATAN_SULFATE	KEGG_GLYCOSAMINOGLYCAN_BIOSYNTHESIS_KERATAN_SULFATE	KEGG_GLYCOSAMINOGLYCAN_BIOSYNTHESIS_KERATAN_SULFATE	14	0.730484	2.0878	0.000112026	0.000564967	0.000352297	2332	tags=57%, list=14%, signal=49%	ST3GAL1/CHST2/B3GNT7/B4GALT3/ST3GAL2/B4GALT1/FUT8/B4GALT2
KEGG_GLYCOSPHINGOLIPID_BIOSYNTHESIS_GLOBO_SERIES	KEGG_GLYCOSPHINGOLIPID_BIOSYNTHESIS_GLOBO_SERIES	KEGG_GLYCOSPHINGOLIPID_BIOSYNTHESIS_GLOBO_SERIES	14	0.730296	2.08727	0.000113152	0.000564967	0.000352297	1383	tags=50%, list=8%, signal=46%	ST3GAL1/GBGT1/HEXA/NAGA/ST3GAL2/A4GALT/HEXB
KEGG_OTHER_GLYCAN_DEGRADATION	KEGG_OTHER_GLYCAN_DEGRADATION	KEGG_OTHER_GLYCAN_DEGRADATION	16	0.71344	2.13672	0.000113608	0.000564967	0.000352297	1631	tags=62%, list=10%, signal=56%	NEU1/HEXA/MAN2B1/FUCA1/FUCA2/GBA/GLB1/HEXB/MAN2C1/NEU3
KEGG_SULFUR_METABOLISM	KEGG_SULFUR_METABOLISM	KEGG_SULFUR_METABOLISM	11	0.783834	2.09713	0.000190452	0.000922191	0.00057505	1926	tags=64%, list=12%, signal=56%	CHST11/CHST12/SULT1A2/PAPSS2/SULT1A1/SULT1E1/SUOX
KEGG_NUCLEOTIDE_EXCISION_REPAIR	KEGG_NUCLEOTIDE_EXCISION_REPAIR	KEGG_NUCLEOTIDE_EXCISION_REPAIR	44	-0.513929	-2.01179	0.000198198	0.000935086	0.000583091	4526	tags=59%, list=28%, signal=43%	CCNH/LIG1/RAD23B/CDK7/RPA4/RFC2/ERCC8/GTF2H3/RBX1/RFC4/CETN2/CUL4B/GTF2H2/POLD3/RFC1/ERCC5/POLE3/GTF2H5/RFC3/XPA/RPA1/PCNA/CUL4A/RFC5/GTF2H1/POLE2
KEGG_REGULATION_OF_ACTIN_CYTOSKELETON	KEGG_REGULATION_OF_ACTIN_CYTOSKELETON	KEGG_REGULATION_OF_ACTIN_CYTOSKELETON	209	0.324684	1.66976	0.000207833	0.000956033	0.000596153	3543	tags=34%, list=22%, signal=27%	PXN/ITGA5/ITGB2/ITGAL/VAV1/PDGFRB/ITGAX/RRAS/GNA12/NCKAP1L/RAC2/MSN/PDGFB/WAS/MYL9/ITGB7/ARPC1B/MYH9/ITGA3/CD14/PIK3R3/CYFIP2/ITGA8/ITGAM/ITGB4/PIP5K1A/PIP5K1C/ARAF/ACTB/ITGA7/ITGA4/CFL2/PDGFA/MYH10/PIK3CD/FGFR1/PIP5K1B/PIP4K2A/PIK3CG/MYL7/PAK3/ITGA11/MRAS/SLC9A1/FGF10/FGD3/VAV2/LIMK1/MYL10/PDGFD/FGF11/FGF21/FN1/ACTN1/PFN1/ITGB1/MAP2K2/ARPC4/BCAR1/FGF2/MYLPF/F2/ARHGEF6/MYLK2/SSH2/IQGAP2/GIT1/TIAM…
KEGG_DNA_REPLICATION	KEGG_DNA_REPLICATION	KEGG_DNA_REPLICATION	36	-0.547765	-2.02867	0.000223912	0.00100487	0.000626609	4494	tags=58%, list=27%, signal=42%	SSBP1/LIG1/MCM7/MCM2/RPA4/MCM6/RFC2/FEN1/RFC4/DNA2/POLD3/RFC1/POLA1/PRIM1/POLE3/RFC3/MCM4/RPA1/PCNA/RFC5/POLE2
KEGG_SMALL_CELL_LUNG_CANCER	KEGG_SMALL_CELL_LUNG_CANCER	KEGG_SMALL_CELL_LUNG_CANCER	84	0.39768	1.77372	0.000612672	0.00268409	0.00167372	3887	tags=46%, list=24%, signal=36%	COL4A2/LAMB3/LAMA3/LAMC2/COL4A1/ITGA3/PIK3R3/TRAF4/TRAF1/BCL2L1/BIRC3/PTGS2/LAMC1/LAMB1/PIK3CD/NFKB1/LAMA1/PIK3CG/RELA/AKT1/NFKBIA/AKT3/IKBKG/TRAF2/FN1/ITGB1/TRAF5/LAMB2/CDK4/CDK6/LAMA4/LAMC3/TRAF3/LAMA2/NOS2/AKT2/CASP9/RXRB/BCL2
KEGG_N_GLYCAN_BIOSYNTHESIS	KEGG_N_GLYCAN_BIOSYNTHESIS	KEGG_N_GLYCAN_BIOSYNTHESIS	45	0.475586	1.87387	0.00106365	0.00455143	0.00283813	4554	tags=64%, list=28%, signal=47%	GANAB/TUSC3/MOGS/B4GALT3/MGAT3/ST6GAL1/MGAT1/DDOST/B4GALT1/MAN2A2/ALG12/FUT8/MGAT4A/RPN1/B4GALT2/DPM3/MAN1A1/RPN2/MGAT5B/MGAT2/STT3A/DPAGT1/DPM2/RFT1/DAD1/ALG9/ALG1/ALG3/ALG5
KEGG_PRION_DISEASES	KEGG_PRION_DISEASES	KEGG_PRION_DISEASES	35	0.508791	1.8802	0.00145944	0.00610312	0.00380572	2724	tags=43%, list=17%, signal=36%	IL6/IL1A/IL1B/C1QA/C1QC/C1QB/CCL5/LAMC1/PRKACA/FYN/BAX/ELK1/HSPA5/EGR1/MAP2K2
KEGG_OOCYTE_MEIOSIS	KEGG_OOCYTE_MEIOSIS	KEGG_OOCYTE_MEIOSIS	108	-0.3446	-1.59854	0.00195041	0.00797502	0.00497298	3870	tags=36%, list=24%, signal=28%	ADCY9/YWHAG/PTTG1/PPP1CB/ANAPC10/ANAPC11/YWHAZ/CCNB1/ANAPC7/RBX1/PPP2R5E/CHP1/PPP2R1B/ANAPC1/ANAPC4/PRKX/CDC16/ESPL1/BTRC/YWHAB/PPP2CB/PPP1CC/CCNB2/PPP2R5C/MAPK1/CHP2/CDK1/CAMK2D/PPP2R5A/CALML5/CCNE2/SMC3/MAD2L1/IGF1R/SKP1/CDC23/YWHAQ/SLK/ITPR2
KEGG_MISMATCH_REPAIR	KEGG_MISMATCH_REPAIR	KEGG_MISMATCH_REPAIR	23	-0.566163	-1.86421	0.00287695	0.0115078	0.00717591	4494	tags=65%, list=27%, signal=47%	SSBP1/LIG1/RPA4/RFC2/EXO1/RFC4/MSH6/POLD3/MSH3/RFC1/MSH2/RFC3/RPA1/PCNA/RFC5
KEGG_GLYCOSPHINGOLIPID_BIOSYNTHESIS_GANGLIO_SERIES	KEGG_GLYCOSPHINGOLIPID_BIOSYNTHESIS_GANGLIO_SERIES	KEGG_GLYCOSPHINGOLIPID_BIOSYNTHESIS_GANGLIO_SERIES	15	0.650897	1.89406	0.00301423	0.0118004	0.00735836	2588	tags=53%, list=16%, signal=45%	ST3GAL1/HEXA/ST6GALNAC4/ST3GAL2/GLB1/HEXB/ST6GALNAC6/ST3GAL5
KEGG_GLYCOSAMINOGLYCAN_BIOSYNTHESIS_CHONDROITIN_SULFATE	KEGG_GLYCOSAMINOGLYCAN_BIOSYNTHESIS_CHONDROITIN_SULFATE	KEGG_GLYCOSAMINOGLYCAN_BIOSYNTHESIS_CHONDROITIN_SULFATE	22	0.55836	1.84006	0.00362832	0.0139086	0.00867297	2689	tags=41%, list=16%, signal=34%	CHPF/CHST15/CHPF2/CHST11/CHST12/CSGALNACT1/B3GAT3/B4GALT7/CHST7
KEGG_PROPANOATE_METABOLISM	KEGG_PROPANOATE_METABOLISM	KEGG_PROPANOATE_METABOLISM	31	-0.486094	-1.74002	0.00371719	0.0139584	0.00870405	4928	tags=55%, list=30%, signal=38%	ALDH7A1/ACAT1/ECHS1/PCCA/ACSS2/SUCLG2/LDHA/MCEE/SUCLG1/ALDH9A1/ALDH2/ACAT2/EHHADH/ACACA/SUCLA2/ALDH3A2/HIBCH
KEGG_CYTOSOLIC_DNA_SENSING_PATHWAY	KEGG_CYTOSOLIC_DNA_SENSING_PATHWAY	KEGG_CYTOSOLIC_DNA_SENSING_PATHWAY	50	0.423761	1.69985	0.00461068	0.0169673	0.0105803	2038	tags=30%, list=12%, signal=26%	IL6/CCL4/IL1B/ZBP1/CCL5/AIM2/IRF3/IRF7/POLR3D/NFKB1/RELA/NFKBIA/RIPK3/RIPK1/IKBKG
KEGG_UBIQUITIN_MEDIATED_PROTEOLYSIS	KEGG_UBIQUITIN_MEDIATED_PROTEOLYSIS	KEGG_UBIQUITIN_MEDIATED_PROTEOLYSIS	126	-0.311338	-1.48148	0.0063457	0.0228943	0.0142762	4576	tags=44%, list=28%, signal=32%	WWP2/ANAPC13/UBE2D3/UBE3B/UBE2J2/BIRC2/MDM2/TRAF6/UBE4B/HUWE1/SMURF2/UBE2N/ANAPC10/UBE2A/ERCC8/ANAPC11/UBE3A/UBE2D1/ANAPC7/RBX1/UBA3/TRIM37/ANAPC1/UBE2U/BRCA1/ANAPC4/UBE2K/HERC2/CDC16/CUL4B/UBE2E3/UBE2B/UBE3C/UBA6/MID1/WWP1/KLHL9/RCHY1/HERC4/KLHL13/BTRC/SKP2/CUL3/XIAP/UBE2E1/UBE2Q2/CUL5/FANCL/UBE2G1/MAP3K1/UBE2E2/CUL4A/UBA2/SKP1/CDC23/SIAH1
KEGG_VEGF_SIGNALING_PATHWAY	KEGG_VEGF_SIGNALING_PATHWAY	KEGG_VEGF_SIGNALING_PATHWAY	72	0.369459	1.61597	0.00713886	0.0252606	0.0157517	3618	tags=40%, list=22%, signal=32%	PXN/NOS3/RAC2/PIK3R3/MAPKAPK2/NFATC1/PRKCB/PTGS2/PLCG2/KDR/SPHK1/PIK3CD/SHC2/PIK3CG/PPP3CC/PLA2G2D/NFATC3/AKT1/NFATC2/AKT3/SH2D2A/SPHK2/SRC/MAP2K2/MAPK12/PRKCG/PLA2G5/NFATC4/AKT2
KEGG_ADIPOCYTOKINE_SIGNALING_PATHWAY	KEGG_ADIPOCYTOKINE_SIGNALING_PATHWAY	KEGG_ADIPOCYTOKINE_SIGNALING_PATHWAY	65	0.367703	1.56688	0.00836117	0.0290275	0.0181006	2475	tags=31%, list=15%, signal=26%	SOCS3/NFKBIE/TNFRSF1B/PRKCQ/ACSL5/CPT1A/PRKAG2/STAT3/NFKB1/RELA/AKT1/NFKBIA/AKT3/IRS1/TNFRSF1A/IKBKG/TNF/TRAF2/TRADD/ACSL4
KEGG_CHRONIC_MYELOID_LEUKEMIA	KEGG_CHRONIC_MYELOID_LEUKEMIA	KEGG_CHRONIC_MYELOID_LEUKEMIA	72	0.365033	1.59661	0.00939559	0.0320146	0.0199633	2831	tags=36%, list=17%, signal=30%	TGFB3/TGFB1/PIK3R3/SHC1/BCL2L1/ARAF/ABL1/CDKN2A/TGFBR2/PIK3CD/NFKB1/SHC2/PIK3CG/STAT5A/STAT5B/RELA/TGFB2/AKT1/NFKBIA/AKT3/IKBKG/CDKN1A/SHC3/MAP2K2/CDK4/CDK6
KEGG_NOD_LIKE_RECEPTOR_SIGNALING_PATHWAY	KEGG_NOD_LIKE_RECEPTOR_SIGNALING_PATHWAY	KEGG_NOD_LIKE_RECEPTOR_SIGNALING_PATHWAY	61	0.377881	1.58178	0.012013	0.0395791	0.0246803	2212	tags=31%, list=13%, signal=27%	IL6/IL1B/CXCL1/CCL2/CXCL2/CXCL8/TNFAIP3/PSTPIP1/CCL5/CCL8/HSP90B1/BIRC3/NFKB1/RELA/NFKBIA/IKBKG/NLRP3/TNF/CCL7
KEGG_VALINE_LEUCINE_AND_ISOLEUCINE_DEGRADATION	KEGG_VALINE_LEUCINE_AND_ISOLEUCINE_DEGRADATION	KEGG_VALINE_LEUCINE_AND_ISOLEUCINE_DEGRADATION	43	-0.411019	-1.587	0.0121192	0.0395791	0.0246803	2808	tags=35%, list=17%, signal=29%	BCKDHB/MCEE/MCCC1/ALDH9A1/ALDH2/ACAT2/EHHADH/DLD/DBT/HMGCS1/ACADSB/OXCT1/HADH/ALDH3A2/HIBCH
KEGG_METABOLISM_OF_XENOBIOTICS_BY_CYTOCHROME_P450	KEGG_METABOLISM_OF_XENOBIOTICS_BY_CYTOCHROME_P450	KEGG_METABOLISM_OF_XENOBIOTICS_BY_CYTOCHROME_P450	56	-0.388091	-1.59801	0.0122609	0.0395791	0.0246803	3022	tags=32%, list=18%, signal=26%	MGST2/MGST1/AKR1C3/CYP2B6/GSTA1/CYP3A5/UGT2A3/ALDH3B2/GSTA3/UGT1A1/CYP2C18/GSTO2/ADH4/AKR1C2/AKR1C1/CYP2C9/GSTA4/ADH7
KEGG_TERPENOID_BACKBONE_BIOSYNTHESIS	KEGG_TERPENOID_BACKBONE_BIOSYNTHESIS	KEGG_TERPENOID_BACKBONE_BIOSYNTHESIS	15	-0.565911	-1.66727	0.0131994	0.0416362	0.0259631	3568	tags=60%, list=22%, signal=47%	GGPS1/PMVK/IDI1/FDPS/PDSS1/PDSS2/ACAT2/HMGCS1/HMGCR
KEGG_OXIDATIVE_PHOSPHORYLATION	KEGG_OXIDATIVE_PHOSPHORYLATION	KEGG_OXIDATIVE_PHOSPHORYLATION	99	-0.325581	-1.48756	0.0133508	0.0416362	0.0259631	4063	tags=38%, list=25%, signal=29%	ATP6V1D/NDUFAB1/ATP6V1H/ATP6V0A2/COX8A/NDUFS1/NDUFS6/ATP12A/NDUFB4/PPA1/UQCR11/UQCRB/ATP6V1G1/COX7C/ATP6V0A1/COX5A/NDUFC2/ATP6V1B2/COX5B/NDUFB8/NDUFC1/ATP6V1E2/COX6B1/UQCRC2/NDUFB5/COX6C/COX11/ATP6V1A/NDUFB3/COX7A2/NDUFA6/SDHD/NDUFA4/ATP6V1C2/NDUFS5/NDUFB6/NDUFB1/NDUFA5
KEGG_VASCULAR_SMOOTH_MUSCLE_CONTRACTION	KEGG_VASCULAR_SMOOTH_MUSCLE_CONTRACTION	KEGG_VASCULAR_SMOOTH_MUSCLE_CONTRACTION	105	0.319662	1.48233	0.0136885	0.0419782	0.0261763	6248	tags=57%, list=38%, signal=36%	GNA12/ADCY4/RAMP2/MYL9/RAMP3/PRKCD/PRKCQ/PRKCB/ACTA2/KCNMB1/ACTG2/ARAF/PRKACA/CALCRL/GNAS/NPR1/PPP1R14A/ARHGEF11/PLA2G2D/ADCY3/PLCB2/ADORA2A/MAP2K2/CACNA1F/ADRA1A/PRKCG/ADCY6/PLA2G5/MYLK2/ADCY8/GUCY1A2/CACNA1S/RAMP1/MYH11/CACNA1D/KCNMB3/MAP2K1/PPP1R12B/PRKACB/CACNA1C/PTGIR/MAPK3/ADCY5/CYP4A11/GNAQ/PLA2G2A/CALML6/MYLK3/ADRA1B/KCNMB2/MYLK/PPP1CA/PRKCA/NPR2/PLCB1/ADRA1D/EDNRA/PRKG1/PRKACG/PLA2G2F
KEGG_BASAL_TRANSCRIPTION_FACTORS	KEGG_BASAL_TRANSCRIPTION_FACTORS	KEGG_BASAL_TRANSCRIPTION_FACTORS	33	-0.440633	-1.6004	0.0157259	0.0474355	0.0295793	4852	tags=58%, list=30%, signal=41%	GTF2A1/TBPL1/TBP/TAF7/GTF2F2/GTF2IRD1/GTF2H3/GTF2E1/TAF1/TAF2/TAF5/GTF2H2/GTF2I/TAF7L/TAF13/TAF4/TAF11/TAF9B/GTF2H1
