# Supplementary material for: Integrative Transcriptomic and Machine Learning Analysis Identifies Key Senescence-Associated Secretory Phenotype Genes Associated With Immune Dysregulation in Periodontitis
Source: Hum Mutat. 2025 Dec 2;2025:3637248. doi: 10.1155/humu/3637248 (PMC12688647; doi:10.1155/humu/3637248)
Supplement: Supporting Information 9 — Table S9. Correlations between SASP-related gene expression and immune cell infiltration in the GSE10334 dataset. [file 3637248.f9.xlsx]

## Sheet: 工作表 1 - Supplementary Table 9
Supplementary Table 9
	cell	gene	Correlation	Pvalue	Pvalue2	Correlation2
1	M1 macrophages	ICAM1	-0.0470871	0.485172	ns	No correlation
2	M2 macrophages	ICAM1	-0.263861	6.89122e-05	P<0.05	No correlation
3	activated mast cells	ICAM1	0.330997	4.49049e-07	P<0.05	No correlation
4	follicular helper T cells	ICAM1	-0.0229717	0.733568	ns	No correlation
5	memory B cells	ICAM1	0.0506179	0.453005	ns	No correlation
6	naive CD4 T cells	ICAM1	0.0455621	0.499435	ns	No correlation
7	neutrophils	ICAM1	0.201575	0.0025488	P<0.05	No correlation
8	plasma cells	ICAM1	0.215378	0.00124259	P<0.05	No correlation
9	resting dendritic cells	ICAM1	-0.397388	8.13169e-10	P<0.05	No correlation
10	resting mast cells	ICAM1	-0.437116	8.95121e-12	P<0.05	Medium or strong-
11	resting memory CD4 T cells	ICAM1	-0.227499	0.000636831	P<0.05	No correlation
12	M1 macrophages	CXCL12	0.0608998	0.366471	ns	No correlation
13	M2 macrophages	CXCL12	-0.253944	0.00013066	P<0.05	No correlation
14	activated mast cells	CXCL12	-0.099977	0.13756	ns	No correlation
15	follicular helper T cells	CXCL12	0.0358137	0.595578	ns	No correlation
16	memory B cells	CXCL12	0.0832457	0.216653	ns	No correlation
17	naive CD4 T cells	CXCL12	0.139589	0.0376835	P<0.05	No correlation
18	neutrophils	CXCL12	-0.0542685	0.421044	ns	No correlation
19	plasma cells	CXCL12	0.214593	0.00129593	P<0.05	No correlation
20	resting dendritic cells	CXCL12	-0.138125	0.0397564	P<0.05	No correlation
21	resting mast cells	CXCL12	-0.0370398	0.583038	ns	No correlation
22	resting memory CD4 T cells	CXCL12	-0.128434	0.0560378	ns	No correlation
