# Supplementary material for: Integrative Transcriptomic and Machine Learning Analysis Identifies Key Senescence-Associated Secretory Phenotype Genes Associated With Immune Dysregulation in Periodontitis
Source: Hum Mutat. 2025 Dec 2;2025:3637248. doi: 10.1155/humu/3637248 (PMC12688647; doi:10.1155/humu/3637248)
Supplement: Supporting Information 10 — Table S10. Predicted TFs regulating CXCL12 and ICAM1 from the TF prediction database. [file 3637248.f10.xlsx]

## Sheet: 工作表 1 - Supplementary Table 10
Supplementary Table 10
ID	Accession	Target	TargetID	Experiment	Literature	Tissue
CEBPA	1050	ICAM1	3383	Unknown	9916895	Not Applicable
ERG	2078	ICAM1	3383	-	22235125	Not Applicable
ESR1	2099	CXCL12	6387	Unknown	18563714	Not Applicable
ETS2	2114	ICAM1	3383	+	9572487	Not Applicable
ETV5	2119	ICAM1	3383	+	9572487	Not Applicable
FOXF2	2295	CXCL12	6387	+	19562724	Not Applicable
HDAC1	3065	ICAM1	3383	+	12490396	Not Applicable
HIF1A	3091	CXCL12	6387	Unknown	12384916	Not Applicable
IFI16	3428	ICAM1	3383	-	17699163	Not Applicable
MYB	4602	ICAM1	3383	-	21953443	Not Applicable
NFATC1	4772	ICAM1	3383	+	19351910	Not Applicable
NFKB1	4790	CXCL12	6387	+	17530707	Not Applicable
NFKB1	4790	ICAM1	3383	+	10092659;10946302;11463837;11877286;16317091;16385502;17121934;19074768;20173029;22001597;22708120;9733827;9916895	Not Applicable
NFKB1	4790	ICAM1	3383	Unknown	10738944;10837365;10926553;11198351;11401521;12490396;12691701;15480988;15800027;15843586;16105834;16453001;18285351;18928584;20103608;9192770	Not Applicable
NFKBIA	4792	ICAM1	3383	-	12490396;9733827;9990039	Not Applicable
PPARG	5468	ICAM1	3383	-	17425601	Not Applicable
RARA	5914	ICAM1	3383	+	1355009	Not Applicable
RARG	5916	ICAM1	3383	+	1355009	Not Applicable
REL	5966	ICAM1	3383	Unknown	10706725;10837365;10926553	Not Applicable
RELA	5970	CXCL12	6387	+	17530707	Not Applicable
RELA	5970	ICAM1	3383	+	10092659;10946302;11463837;11877286;16317091;16385502;17121934;19074768;19351910;20173029;22001597;22708120;9733827;9888295;9916895	Not Applicable
RELA	5970	ICAM1	3383	Unknown	10228026;10837365;10926553;11401521;12490396;12691701;15800027;15843586;16105834;16453001;18285351;18928584;20103608;9192770	Not Applicable
SIRT1	23411	ICAM1	3383	-	23238746	Not Applicable
SNAI2	6591	CXCL12	6387	+	22074556	Not Applicable
SP1	6667	ICAM1	3383	Unknown	15480988	Not Applicable
STAT1	6772	ICAM1	3383	+	12651068;9888295;9990314	Not Applicable
STAT3	6774	ICAM1	3383	Unknown	23690481;8675499	Not Applicable
TWIST1	7291	ICAM1	3383	+	17487558	Not Applicable
TWIST2	117581	ICAM1	3383	+	17487558	Not Applicable
