# Supplementary material for: Integrative Transcriptomic and Machine Learning Analysis Identifies Key Senescence-Associated Secretory Phenotype Genes Associated With Immune Dysregulation in Periodontitis
Source: Hum Mutat. 2025 Dec 2;2025:3637248. doi: 10.1155/humu/3637248 (PMC12688647; doi:10.1155/humu/3637248)
Supplement: Supporting Information 11 — Table S11. miRNAs targeting CXCL12 predicted by both TargetScan and miRWalk and their intersection. [file 3637248.f11.xlsx]

## Sheet: 工作表 1 - Supplementary Table 11
Supplementary Table 11
	CXCL12	symbol
1	hsa-miR-135b-5p	CXCL12
2	hsa-miR-7846-3p	CXCL12
3	hsa-miR-601	CXCL12
4	hsa-miR-193a-5p	CXCL12
5	hsa-miR-4745-5p	CXCL12
6	hsa-miR-329-5p	CXCL12
7	hsa-miR-125b-2-3p	CXCL12
8	hsa-miR-452-3p	CXCL12
9	hsa-miR-6886-3p	CXCL12
10	hsa-miR-3157-3p	CXCL12
11	hsa-miR-874-3p	CXCL12
12	hsa-miR-361-3p	CXCL12
13	hsa-miR-6887-3p	CXCL12
14	hsa-miR-506-3p	CXCL12
15	hsa-miR-6072	CXCL12
16	hsa-miR-7152-3p	CXCL12
17	hsa-miR-6765-3p	CXCL12
18	hsa-miR-329-3p	CXCL12
19	hsa-miR-8485	CXCL12
20	hsa-miR-4650-5p	CXCL12
21	hsa-miR-4470	CXCL12
22	hsa-miR-5580-5p	CXCL12
23	hsa-miR-4799-5p	CXCL12
24	hsa-miR-1182	CXCL12
25	hsa-miR-1909-3p	CXCL12
26	hsa-miR-6132	CXCL12
27	hsa-miR-6836-5p	CXCL12
28	hsa-miR-487a-3p	CXCL12
29	hsa-miR-1255a	CXCL12
30	hsa-miR-490-5p	CXCL12
31	hsa-miR-6862-5p	CXCL12
32	hsa-miR-4253	CXCL12
33	hsa-miR-548as-3p	CXCL12
34	hsa-miR-599	CXCL12
35	hsa-miR-3161	CXCL12
36	hsa-miR-7154-5p	CXCL12
37	hsa-miR-6766-3p	CXCL12
38	hsa-miR-580-3p	CXCL12
39	hsa-miR-3662	CXCL12
40	hsa-miR-6888-5p	CXCL12
41	hsa-miR-4784	CXCL12
42	hsa-miR-3150b-3p	CXCL12
43	hsa-miR-6847-5p	CXCL12
44	hsa-miR-939-5p	CXCL12
45	hsa-miR-1343-5p	CXCL12
46	hsa-miR-6764-5p	CXCL12
47	hsa-miR-943	CXCL12
48	hsa-miR-3622b-3p	CXCL12
49	hsa-miR-339-5p	CXCL12
50	hsa-miR-7113-3p	CXCL12
51	hsa-miR-6736-3p	CXCL12
52	hsa-miR-4267	CXCL12
53	hsa-miR-6512-3p	CXCL12
54	hsa-miR-6720-5p	CXCL12
55	hsa-miR-3180-5p	CXCL12
56	hsa-miR-8080	CXCL12
57	hsa-miR-6733-3p	CXCL12
58	hsa-miR-6827-5p	CXCL12
59	hsa-miR-423-5p	CXCL12
60	hsa-miR-6883-5p	CXCL12
61	hsa-miR-149-3p	CXCL12
62	hsa-miR-6785-5p	CXCL12
63	hsa-miR-4728-5p	CXCL12
64	hsa-miR-1273h-5p	CXCL12
65	hsa-miR-6779-5p	CXCL12
66	hsa-miR-30b-3p	CXCL12
67	hsa-miR-3689b-3p	CXCL12
68	hsa-miR-3689a-3p	CXCL12
69	hsa-miR-3689c	CXCL12
70	hsa-miR-7106-5p	CXCL12
71	hsa-miR-6799-5p	CXCL12
72	hsa-miR-30c-1-3p	CXCL12
73	hsa-miR-6788-5p	CXCL12
74	hsa-miR-887-5p	CXCL12
75	hsa-miR-6774-5p	CXCL12
76	hsa-miR-3667-3p	CXCL12
77	hsa-miR-4682	CXCL12
78	hsa-miR-6789-3p	CXCL12
79	hsa-miR-449a	CXCL12
80	hsa-miR-449b-5p	CXCL12
81	hsa-miR-449c-5p	CXCL12
82	hsa-miR-3714	CXCL12
83	hsa-miR-4493	CXCL12
84	hsa-miR-7854-3p	CXCL12
85	hsa-miR-3689d	CXCL12
86	hsa-miR-6851-5p	CXCL12
87	hsa-miR-6086	CXCL12
88	hsa-miR-377-5p	CXCL12
89	hsa-miR-3677-5p	CXCL12
90	hsa-miR-6751-3p	CXCL12
91	hsa-miR-4653-5p	CXCL12
92	hsa-miR-301b-5p	CXCL12
93	hsa-miR-593-3p	CXCL12
94	hsa-miR-6738-5p	CXCL12
95	hsa-miR-1914-3p	CXCL12
96	hsa-miR-6731-5p	CXCL12
97	hsa-miR-3192-5p	CXCL12
98	hsa-miR-185-5p	CXCL12
99	hsa-miR-3175	CXCL12
100	hsa-miR-6889-5p	CXCL12
101	hsa-miR-6777-5p	CXCL12
102	hsa-miR-542-5p	CXCL12
103	hsa-miR-4785	CXCL12
104	hsa-miR-3615	CXCL12
105	hsa-miR-6792-5p	CXCL12
106	hsa-miR-298	CXCL12
107	hsa-miR-3155b	CXCL12
108	hsa-miR-675-5p	CXCL12
109	hsa-miR-138-5p	CXCL12
110	hsa-miR-1236-3p	CXCL12
111	hsa-miR-6865-3p	CXCL12
112	hsa-miR-3620-3p	CXCL12
113	hsa-miR-1225-3p	CXCL12
114	hsa-miR-6757-5p	CXCL12
115	hsa-miR-6873-5p	CXCL12
116	hsa-miR-765	CXCL12
117	hsa-miR-4292	CXCL12
118	hsa-miR-6775-3p	CXCL12
119	hsa-miR-6721-5p	CXCL12
120	hsa-miR-486-3p	CXCL12
121	hsa-miR-3151-5p	CXCL12
122	hsa-miR-491-5p	CXCL12
123	hsa-miR-6796-5p	CXCL12
124	hsa-miR-4447	CXCL12
125	hsa-miR-4472	CXCL12
126	hsa-miR-134-3p	CXCL12
127	hsa-miR-7160-3p	CXCL12
128	hsa-miR-6894-5p	CXCL12
129	hsa-miR-1299	CXCL12
130	hsa-miR-4726-5p	CXCL12
131	hsa-miR-6895-5p	CXCL12
132	hsa-miR-4768-3p	CXCL12
133	hsa-miR-6840-3p	CXCL12
134	hsa-miR-6729-3p	CXCL12
135	hsa-miR-4672	CXCL12
136	hsa-miR-6512-5p	CXCL12
137	hsa-miR-3144-5p	CXCL12
138	hsa-miR-4716-3p	CXCL12
139	hsa-miR-6794-5p	CXCL12
140	hsa-miR-6798-5p	CXCL12
141	hsa-miR-6510-5p	CXCL12
142	hsa-miR-8087	CXCL12
143	hsa-miR-10b-3p	CXCL12
144	hsa-miR-330-3p	CXCL12
145	hsa-miR-3130-5p	CXCL12
146	hsa-miR-4482-5p	CXCL12
147	hsa-miR-5689	CXCL12
148	hsa-miR-6829-3p	CXCL12
149	hsa-miR-515-3p	CXCL12
150	hsa-miR-519e-3p	CXCL12
151	hsa-miR-371a-3p	CXCL12
152	hsa-miR-4671-3p	CXCL12
153	hsa-miR-759	CXCL12
154	hsa-miR-299-5p	CXCL12
155	hsa-miR-31-5p	CXCL12
156	hsa-miR-6835-5p	CXCL12
157	hsa-miR-6732-5p	CXCL12
158	hsa-miR-4779	CXCL12
159	hsa-miR-4433a-3p	CXCL12
160	hsa-miR-4474-3p	CXCL12
161	hsa-miR-6893-3p	CXCL12
162	hsa-miR-4277	CXCL12
163	hsa-miR-1915-5p	CXCL12
164	hsa-miR-5093	CXCL12
165	hsa-miR-8056	CXCL12
166	hsa-miR-3691-5p	CXCL12
167	hsa-miR-659-5p	CXCL12
168	hsa-miR-4733-3p	CXCL12
169	hsa-miR-520d-5p	CXCL12
170	hsa-miR-6841-3p	CXCL12
171	hsa-miR-532-5p	CXCL12
172	hsa-miR-186-5p	CXCL12
173	hsa-miR-576-5p	CXCL12
174	hsa-miR-4436b-5p	CXCL12
175	hsa-miR-889-5p	CXCL12
176	hsa-miR-7844-5p	CXCL12
177	hsa-miR-199a-3p	CXCL12
178	hsa-miR-199b-3p	CXCL12
179	hsa-miR-3972	CXCL12
180	hsa-miR-5006-5p	CXCL12
181	hsa-miR-320c	CXCL12
182	hsa-miR-320d	CXCL12
183	hsa-miR-4318	CXCL12
184	hsa-miR-6757-3p	CXCL12
185	hsa-miR-6882-5p	CXCL12
186	hsa-miR-7153-3p	CXCL12
187	hsa-miR-3144-3p	CXCL12
188	hsa-miR-34c-3p	CXCL12
189	hsa-miR-99a-3p	CXCL12
190	hsa-miR-99b-3p	CXCL12
