# Supplementary material for: Integrative Transcriptomic and Machine Learning Analysis Identifies Key Senescence-Associated Secretory Phenotype Genes Associated With Immune Dysregulation in Periodontitis
Source: Hum Mutat. 2025 Dec 2;2025:3637248. doi: 10.1155/humu/3637248 (PMC12688647; doi:10.1155/humu/3637248)
Supplement: Supporting Information 12 — Table S12. miRNAs targeting ICAM1 predicted by both TargetScan and miRWalk and their intersection. [file 3637248.f12.xlsx]

## Sheet: 工作表 1 - Supplementary Table 12
Supplementary Table 12
	ICAM1	symbol
1	hsa-miR-6077	ICAM1
2	hsa-miR-593-5p	ICAM1
3	hsa-miR-5011-3p	ICAM1
4	hsa-miR-6837-5p	ICAM1
5	hsa-miR-6748-3p	ICAM1
6	hsa-miR-3173-5p	ICAM1
7	hsa-miR-5004-5p	ICAM1
8	hsa-miR-6820-3p	ICAM1
9	hsa-miR-8081	ICAM1
10	hsa-miR-6795-3p	ICAM1
11	hsa-miR-6887-3p	ICAM1
12	hsa-miR-1255b-2-3p	ICAM1
13	hsa-miR-4283	ICAM1
14	hsa-miR-6891-3p	ICAM1
15	hsa-miR-449c-5p	ICAM1
16	hsa-miR-1249-5p	ICAM1
17	hsa-miR-4802-5p	ICAM1
18	hsa-miR-4519	ICAM1
19	hsa-miR-3170	ICAM1
20	hsa-miR-3646	ICAM1
21	hsa-miR-4316	ICAM1
22	hsa-miR-3169	ICAM1
23	hsa-miR-17-3p	ICAM1
24	hsa-miR-3972	ICAM1
25	hsa-miR-3189-5p	ICAM1
26	hsa-miR-4701-5p	ICAM1
27	hsa-miR-4700-5p	ICAM1
28	hsa-miR-34b-3p	ICAM1
29	hsa-miR-301b-5p	ICAM1
30	hsa-miR-6861-5p	ICAM1
31	hsa-miR-766-5p	ICAM1
32	hsa-miR-4665-5p	ICAM1
33	hsa-miR-4697-3p	ICAM1
34	hsa-miR-6865-5p	ICAM1
35	hsa-miR-6134	ICAM1
36	hsa-miR-3150a-3p	ICAM1
37	hsa-miR-6766-5p	ICAM1
38	hsa-miR-6748-5p	ICAM1
39	hsa-miR-4289	ICAM1
40	hsa-miR-6774-5p	ICAM1
41	hsa-miR-4738-3p	ICAM1
42	hsa-miR-4496	ICAM1
43	hsa-miR-1286	ICAM1
44	hsa-miR-6756-3p	ICAM1
45	hsa-miR-3127-3p	ICAM1
46	hsa-miR-4313	ICAM1
47	hsa-miR-6813-3p	ICAM1
48	hsa-miR-30b-3p	ICAM1
49	hsa-miR-6884-5p	ICAM1
50	hsa-miR-8485	ICAM1
51	hsa-miR-934	ICAM1
52	hsa-miR-367-3p	ICAM1
53	hsa-miR-6778-5p	ICAM1
54	hsa-miR-4478	ICAM1
55	hsa-miR-3929	ICAM1
56	hsa-miR-3934-5p	ICAM1
57	hsa-miR-551b-5p	ICAM1
58	hsa-miR-6762-3p	ICAM1
59	hsa-miR-6823-5p	ICAM1
