# Supplementary material for: Integrative Transcriptomic and Machine Learning Analysis Identifies Key Senescence-Associated Secretory Phenotype Genes Associated With Immune Dysregulation in Periodontitis
Source: Hum Mutat. 2025 Dec 2;2025:3637248. doi: 10.1155/humu/3637248 (PMC12688647; doi:10.1155/humu/3637248)
Supplement: Supporting Information 13 — Table S13. Compounds and drugs predicted to target CXCL12 using the CTD. [file 3637248.f13.xlsx]

## Sheet: 工作表 1 - Supplementary Table 13
Supplementary Table 13
SYMBOL	Chemical Name	Chemical ID	CAS RN	Interaction Count	Organism Count
CXCL12	Estradiol	D004958	50-28-2	43	3
CXCL12	Oxygen	D010100	7782-44-7	24	4
CXCL12	bisphenol A	C006780	1980/5/7	22	3
CXCL12	Tetrachlorodibenzodioxin	D013749	1746-01-6	22	4
CXCL12	Benzo(a)pyrene	D001564	50-32-8	20	2
CXCL12	Valproic Acid	D014635	99-66-1	17	4
CXCL12	Fulvestrant	D000077267	129453-61-8	14	1
CXCL12	Dietary Fats	D004041		12	2
CXCL12	loliolide	C030425	5989/2/6	11	1
CXCL12	Streptozocin	D013311	18883-66-4	11	1
CXCL12	Tamoxifen	D013629	10540-29-1	11	2
CXCL12	Cadmium	D002104	7440-43-9	10	1
CXCL12	Genistein	D019833	446-72-0	10	1
CXCL12	Dexamethasone	D003907	1950/2/2	9	3
CXCL12	Tretinoin	D014212	302-79-4	9	3
CXCL12	Coumestrol	D003375	479-13-0	7	1
CXCL12	Palmitic Acid	D019308	1957/10/3	7	1
CXCL12	Rosiglitazone	D000077154		7	3
CXCL12	1-Methyl-3-isobutylxanthine	D015056	28822-58-4	6	2
CXCL12	4,4'-hexafluorisopropylidene diphenol	C583074		6	1
CXCL12	4-(5-benzo(1,3)dioxol-5-yl-4-pyridin-2-yl-1H-imidazol-2-yl)benzamide	C459179		6	1
CXCL12	Carbon Tetrachloride	D002251	56-23-5	6	2
CXCL12	dorsomorphin	C516138		6	1
CXCL12	2,2-bis(4-hydroxyphenyl)-1,1,1-trichloroethane	C404910	2971-36-0	5	1
CXCL12	Cyclophosphamide	D003520	50-18-0	5	2
CXCL12	Diethylnitrosamine	D004052	55-18-5	5	2
CXCL12	Estrogens	D004967		5	1
CXCL12	Glucose	D005947	50-99-7	5	0
CXCL12	lipopolysaccharide, Escherichia coli O111 B4	C440499		5	1
CXCL12	Lipopolysaccharides	D008070		5	2
CXCL12	pirinixic acid	C006253	50892-23-4	5	1
CXCL12	Progesterone	D011374	57-83-0	5	3
CXCL12	Resveratrol	D000077185		5	1
CXCL12	4-fluorobenzoyl-TN-14003	C477728		4	1
CXCL12	Acetaminophen	D000082	103-90-2	4	2
CXCL12	BAY 60-6583	C518875		4	1
CXCL12	cobaltous chloride	C018021	7646-79-9	4	2
CXCL12	Dibutyl Phthalate	D003993	84-74-2	4	2
CXCL12	Ethinyl Estradiol	D004997	57-63-6	4	3
CXCL12	Nanotubes, Carbon	D037742		4	1
CXCL12	perfluorooctanoic acid	C023036	335-67-1	4	2
CXCL12	plerixafor	C088327		4	1
CXCL12	Raloxifene Hydrochloride	D020849		4	1
CXCL12	Tetradecanoylphorbol Acetate	D013755	16561-29-8	4	3
CXCL12	Thioacetamide	D013853	62-55-5	4	2
CXCL12	Tobacco Smoke Pollution	D014028		4	2
CXCL12	trichostatin A	C012589	58880-19-6	4	1
CXCL12	2-Acetylaminofluorene	D015073	53-96-3	3	1
CXCL12	6,2',4'-trimethoxyflavone	C546607		3	1
CXCL12	Aflatoxin B1	D016604	1162-65-8	3	3
CXCL12	Apigenin	D047310	520-36-5	3	1
CXCL12	Arsenic Trioxide	D000077237	1327-53-3	3	1
CXCL12	Azacitidine	D001374	320-67-2	3	1
CXCL12	belinostat	C487081		3	1
CXCL12	benz(a)anthracene	C030935	56-55-3	3	1
CXCL12	bisphenol S	C543008	1980/9/1	3	1
CXCL12	Buthionine Sulfoximine	D019328	5072-26-4	3	1
CXCL12	Cadmium Chloride	D019256	10108-64-2	3	1
CXCL12	Calcium	D002118	7440-70-2	3	1
CXCL12	Clofibric Acid	D002995	882-09-7	3	2
CXCL12	Curcumin	D003474	458-37-7	3	1
CXCL12	Cyclosporine	D016572	59865-13-3	3	2
CXCL12	daidzein	C004742	486-66-8	3	1
CXCL12	Decitabine	D000077209	2353-33-5	3	1
CXCL12	Diuron	D004237	330-54-1	3	1
CXCL12	entinostat	C118739		3	1
CXCL12	furan	C039281	110-00-9	3	1
CXCL12	Glucosamine	D005944	3416-24-8	3	1
CXCL12	glyceollin	C017343	57103-57-8	3	1
CXCL12	Glyphosate	D000097797		3	1
CXCL12	Methamphetamine	D008694	537-46-2	3	2
CXCL12	Nickel	D009532	7440-02-0	3	1
CXCL12	Oxaliplatin	D000077150		3	2
CXCL12	perfluorooctane sulfonic acid	C076994	1763-23-1	3	1
CXCL12	Phenobarbital	D010634	1950/6/6	3	1
CXCL12	Pioglitazone	D000077205	111025-46-8	3	2
CXCL12	S-(1,2-dichlorovinyl)cysteine	C039961	627-72-5	3	1
CXCL12	sodium arsenite	C017947	13768-07-5	3	2
CXCL12	Telmisartan	D000077333		3	1
CXCL12	titanium dioxide	C009495	13463-67-7	3	2
CXCL12	Vorinostat	D000077337		3	2
CXCL12	Zinc	D015032	7440-66-6	3	1
CXCL12	1-bromopropane	C118559	106-94-5	2	1
CXCL12	1-Methyl-4-phenylpyridinium	D015655	48134-75-4	2	2
CXCL12	1-Naphthylisothiocyanate	D015058	551-06-4	2	1
CXCL12	1-propyl-8-(4-sulfophenyl)xanthine	C518874		2	1
CXCL12	2,4,5,2',4',5'-hexachlorobiphenyl	C014024	35065-27-1	2	2
CXCL12	27-hydroxycholesterol	C076996		2	1
CXCL12	3,4,5,3',4'-pentachlorobiphenyl	C023035	57465-28-8	2	2
CXCL12	7-bromoindirubin-3'-oxime	C514974		2	1
CXCL12	8-Bromo Cyclic Adenosine Monophosphate	D015124	23583-48-4	2	2
CXCL12	Acetylcysteine	D000111	616-91-1	2	2
CXCL12	afimoxifene	C016601	68392-35-8	2	1
CXCL12	Aluminum	D000535	7429-90-5	2	0
CXCL12	aristolochic acid I	C000228	313-67-7	2	2
CXCL12	Asbestos, Serpentine	D017632		2	2
CXCL12	Benzene	D001554	71-43-2	2	1
CXCL12	Cobalt	D003035	7440-48-4	2	1
CXCL12	diethyl malate	C058705	7554/12/3	2	1
CXCL12	Dihydrotestosterone	D013196	521-18-6	2	1
CXCL12	Edaravone	D000077553	89-25-8	2	1
CXCL12	Etoposide	D005047	33419-42-0	2	1
CXCL12	Fenretinide	D017313	65646-68-6	2	1
CXCL12	fipronil	C082360	120068-37-3	2	1
CXCL12	Flame Retardants	D005411		2	2
CXCL12	Fluorouracil	D005472	51-21-8	2	1
CXCL12	fosfosal	C000380		2	1
CXCL12	GW 1929	C120099		2	1
CXCL12	Heparin	D006493	9005-49-6	2	1
CXCL12	Hydrogen Peroxide	D006861	7722-84-1	2	1
CXCL12	hydroquinone	C031927	123-31-9	2	1
CXCL12	Indirubin E804	C509867		2	1
CXCL12	Indomethacin	D007213	53-86-1	2	2
CXCL12	(+)-JQ1 compound	C561695		2	1
CXCL12	Linuron	D008044	330-55-2	2	1
CXCL12	lysophosphatidic acid	C032881		2	1
CXCL12	manganese(III)-tetrakis(4-benzoic acid)porphyrin	C097284		2	1
CXCL12	Melphalan	D008558	148-82-3	2	1
CXCL12	Methapyrilene	D008701	91-80-5	2	2
CXCL12	Mustard Gas	D009151	505-60-2	2	2
CXCL12	N-nitroso-tris-chloroethylurea	C572573		2	1
CXCL12	nordy	C510003		2	1
CXCL12	Ovalbumin	D010047	9006-59-1	2	1
CXCL12	Panobinostat	D000077767		2	1
CXCL12	Paraquat	D010269	4685-14-7	2	2
CXCL12	Rutin	D012431	153-18-4	2	1
CXCL12	sodium bichromate	C016104	10588-01-9	2	1
CXCL12	Soot	D053260		2	1
CXCL12	Topotecan	D019772	123948-87-8	2	1
CXCL12	triphenyltin	C030665		2	2
CXCL12	vinclozolin	C025643	50471-44-8	2	1
CXCL12	Vincristine	D014750		2	1
CXCL12	Zearalenone	D015025	17924-92-4	2	1
CXCL12	1,2,5,6-dibenzanthracene	C026486	53-70-3	1	1
CXCL12	1,2-Dimethylhydrazine	D019813	540-73-8	1	1
CXCL12	1,3-butadiene	C031763	106-99-0	1	1
CXCL12	1,4-bis(2-(3,5-dichloropyridyloxy))benzene	C028474	76150-91-9	1	1
CXCL12	14-deoxy-11,12-didehydroandrographolide	C495626		1	1
CXCL12	2,2',3',4,4',5-hexachlorobiphenyl	C029790	35065-28-2	1	1
CXCL12	2,2',4,4',5-brominated diphenyl ether	C477694		1	1
CXCL12	2',3,3',4',5-pentachloro-4-hydroxybiphenyl	C111118		1	1
CXCL12	2,4,4'-trichlorobiphenyl	C081766	7012-37-5	1	1
CXCL12	2,4,5,2',5'-pentachlorobiphenyl	C009828	37680-73-2	1	1
CXCL12	2,4-dinitrotoluene	C016403	121-14-2	1	1
CXCL12	2,5,2',5'-tetrachlorobiphenyl	C009407	35693-99-3	1	1
CXCL12	2,6-dinitrotoluene	C023514	606-20-2	1	1
CXCL12	3-(4-(4-((1-(2-chlorophenyl)ethoxy)carbonyl amino)-3-methyl-5-isoxazolyl) benzylsulfanyl) propanoic acid	C477898		1	1
CXCL12	4,4'-diaminodiphenylmethane	C009505	101-77-9	1	1
CXCL12	4-toluidine	C029370	106-49-0	1	1
CXCL12	7,8-Dihydro-7,8-dihydroxybenzo(a)pyrene 9,10-oxide	D015123	55097-80-8	1	1
CXCL12	abrine	C496492		1	1
CXCL12	Acrylamide	D020106	1979/6/1	1	1
CXCL12	aegeline	C560978		1	1
CXCL12	alisol B 23-acetate	C526957		1	1
CXCL12	Alloys	D000497		1	1
CXCL12	Ammonium Chloride	D000643	12125-02-9	1	1
CXCL12	amphotericin B, deoxycholate drug combination	C059765	87687-70-5	1	1
CXCL12	Antigens, Bacterial	D000942		1	1
CXCL12	apocarotenal	C004984	1107-26-2	1	1
CXCL12	Asbestos	D001194	1332-21-4	1	1
CXCL12	Asbestos, Crocidolite	D017638	12001-28-4	1	1
CXCL12	Atrazine	D001280	1912-24-9	1	1
CXCL12	benzo(e)pyrene	C026487	192-97-2	1	1
CXCL12	benzyloxycarbonylleucyl-leucyl-leucine aldehyde	C072553		1	1
CXCL12	beta Carotene	D019207	7235-40-7	1	1
CXCL12	beta-Naphthoflavone	D019324	6051-87-2	1	1
CXCL12	bisindolylmaleimide I	C070515		1	1
CXCL12	bisphenol F	C000611646		1	1
CXCL12	Bleomycin	D001761	11056-06-7	1	1
CXCL12	Boron Compounds	D001896		1	1
CXCL12	brevianamide A	C006794	23402-09-7	1	1
CXCL12	Bucladesine	D003994	362-74-3	1	1
CXCL12	butylbenzyl phthalate	C027561	85-68-7	1	1
CXCL12	butyraldehyde	C018475	123-72-8	1	1
CXCL12	Caffeine	D002110	1958/8/2	1	1
CXCL12	calcium phosphate	C020243	10103-46-5	1	1
CXCL12	Cannabidiol	D002185	13956-29-1	1	1
CXCL12	Catechin	D002392	154-23-4	1	1
CXCL12	Cellulose	D002482	9004-34-6	1	1
CXCL12	ceric oxide	C030583	1306-38-3	1	1
CXCL12	cetrorelix	C062876	120287-85-6	1	1
CXCL12	CGP 52608	C092451	87958-67-6	1	1
CXCL12	Chlordecone	D007631	143-50-0	1	1
CXCL12	Chloroprene	D002737	126-99-8	1	1
CXCL12	Chloroquine	D002738	1954/5/7	1	1
CXCL12	Chlorpyrifos	D004390	2921-88-2	1	1
CXCL12	Choline	D002794	62-49-7	1	1
CXCL12	chromium hexavalent ion	C074702	18540-29-9	1	1
CXCL12	Ciguatoxins	D002922	11050-21-8	1	1
CXCL12	ciprofibrate	C019304	52214-84-3	1	1
CXCL12	Cisplatin	D002945	15663-27-1	1	1
CXCL12	cladosporin	C000488		1	1
CXCL12	Clobetasol	D002990	25122-41-2	1	1
CXCL12	Clomiphene	D002996	911-45-5	1	1
CXCL12	coclaurine	C004690	486-39-5	1	1
CXCL12	colistinmethanesulfonic acid	C004691	12705-41-8	1	1
CXCL12	Copper	D003300	7440-50-8	1	1
CXCL12	Cosmetics	D003358		1	1
CXCL12	coumarin	C030123	91-64-5	1	1
CXCL12	cyanoginosin LR	C057862		1	1
CXCL12	cyclohexyl carbamic acid 3'-carbamoylbiphenyl-3-yl ester	C500528		1	1
CXCL12	cyproconazole	C093628		1	1
CXCL12	Dasatinib	D000069439		1	1
CXCL12	DDT	D003634	50-29-3	1	1
CXCL12	decamethrin	C017180	52820-00-5	1	1
CXCL12	Dextran Sulfate	D016264	9042-14-2	1	1
CXCL12	Diethylhexyl Phthalate	D004051	117-81-7	1	1
CXCL12	diethyl maleate	C014476	141-05-9	1	1
CXCL12	diethyl phthalate	C007379	84-66-2	1	1
CXCL12	Diethylstilbestrol	D004054	56-53-1	1	1
CXCL12	diisobutyl phthalate	C025605	84-69-5	1	1
CXCL12	diisononyl phthalate	C012125	28553-12-0	1	1
CXCL12	Dimethylnitrosamine	D004128	62-75-9	1	1
CXCL12	Dipyridamole	D004176	58-32-2	1	1
CXCL12	Dronabinol	D013759		1	1
CXCL12	Endosulfan	D004726	115-29-7	1	1
CXCL12	Environmental Pollutants	D004785		1	1
CXCL12	epoxiconazole	C109476		1	1
CXCL12	esculentoside A	C076297	65497-07-6	1	1
CXCL12	Estrone	D004970	53-16-7	1	1
CXCL12	Ethanol	D000431	64-17-5	1	1
CXCL12	etoxazole	C508136		1	1
CXCL12	F2-Isoprostanes	D028441		1	1
CXCL12	Fentanyl	D005283	437-38-7	1	1
CXCL12	Fenthion	D005284	55-38-9	1	1
CXCL12	Firemaster 550	C000591741		1	1
CXCL12	Flutamide	D005485	13311-84-7	1	1
CXCL12	Folic Acid	D005492	59-30-3	1	1
CXCL12	Freund's Adjuvant	D005620	9007-81-2	1	1
CXCL12	fumonisin B1	C056933	116355-83-0	1	1
CXCL12	gadodiamide	C064925		1	1
CXCL12	Glafenine	D005897	3820-67-5	1	1
CXCL12	glycidol	C004312	556-52-5	1	1
CXCL12	Grape Seed Proanthocyanidins	C511402		1	1
CXCL12	graphene oxide	C000628730		1	1
CXCL12	Hexestrol	D006589	5635-50-7	1	1
CXCL12	higenamine	C012348	5843-65-2	1	1
CXCL12	Hydrolyzable Tannins	D047348		1	1
CXCL12	hydroxyethyl methacrylate	C005044	868-77-9	1	1
CXCL12	indeno(1,2,3-cd)pyrene	C041508	193-39-5	1	1
CXCL12	Inulin	D007444	9005-80-5	1	1
CXCL12	Irinotecan	D000077146		1	1
CXCL12	Isotretinoin	D015474	4759-48-2	1	1
CXCL12	JP8 aviation fuel	C098607		1	1
CXCL12	KN 93	C072105	139298-40-1	1	1
CXCL12	Leflunomide	D000077339	75706-12-6	1	1
CXCL12	LG 100815	C533894		1	1
CXCL12	Lidocaine	D008012	137-58-6	1	1
CXCL12	lipopolysaccharide, E. coli O26-B6	C433788		1	1
CXCL12	liquiritigenin	C083152		1	1
CXCL12	Luteolin	D047311	491-70-3	1	1
CXCL12	Manganese	D008345	7439-96-5	1	1
CXCL12	manganese chloride	C025340	7773/1/5	1	1
CXCL12	Mestranol	D008656	72-33-3	1	1
CXCL12	methidathion	C005828	950-37-8	1	1
CXCL12	Methotrexate	D008727	1959/5/2	1	1
CXCL12	Methoxychlor	D008731	72-43-5	1	1
CXCL12	Methylcholanthrene	D008748	56-49-5	1	1
CXCL12	methylmercuric chloride	C004925	115-09-3	1	1
CXCL12	Methylnitronitrosoguanidine	D008769	70-25-7	1	1
CXCL12	Mifepristone	D015735	84371-65-3	1	1
CXCL12	ML 7	C070571	109376-83-2	1	1
CXCL12	monodansylcadaverine	C008542	10121-91-2	1	1
CXCL12	muraglitazar	C500085		1	1
CXCL12	Mycophenolic Acid	D009173	24280-93-1	1	1
CXCL12	Mycotoxins	D009183		1	1
CXCL12	N'-(3,4-dihydroxybenzylidene)-3-hydroxy-2-naphthahydrazide	C511794		1	1
CXCL12	naringin	C005274	10236-47-2	1	1
CXCL12	nefazodone	C051752	83366-66-9	1	1
CXCL12	nickel chloride	C022838	7718-54-9	1	1
CXCL12	Niclosamide	D009534	50-65-7	1	1
CXCL12	nimesulide	C012655	51803-78-2	1	1
CXCL12	Nitric Oxide	D009569	10102-43-9	1	1
CXCL12	NT020 formula	C522862		1	1
CXCL12	octa-2,4,6-trienoic acid	C062198	5205-32-3	1	1
CXCL12	Okadaic Acid	D019319	78111-17-8	1	1
CXCL12	Oxazolone	D010081	15646-46-5	1	1
CXCL12	Palm Oil	D000073878		1	1
CXCL12	pantogab	C016030	1977-33-9	1	1
CXCL12	Particulate Matter	D052638		1	1
CXCL12	PCB 180	C410127		1	1
CXCL12	p-Chloromercuribenzoic Acid	D020245	59-85-8	1	1
CXCL12	Pectins	D010368		1	1
CXCL12	perfluorohexanesulfonic acid	C471071	355-46-4	1	1
CXCL12	Permethrin	D026023	52645-53-1	1	1
CXCL12	Pertussis Toxin	D037342		1	1
CXCL12	Phytoestrogens	D048789		1	1
CXCL12	picene	C056699	213-46-7	1	1
CXCL12	Plant Extracts	D010936		1	1
CXCL12	Plasticizers	D010968		1	1
CXCL12	Polychlorinated Biphenyls	D011078		1	1
CXCL12	Potassium Dichromate	D011192	7778-50-9	1	1
CXCL12	Prednisone	D011241	1953/3/2	1	1
CXCL12	propiconazole	C045950	60207-90-1	1	1
CXCL12	propionaldehyde	C005556	123-38-6	1	1
CXCL12	Propofol	D015742	2078-54-8	1	1
CXCL12	Propylthiouracil	D011441	51-52-5	1	1
CXCL12	Proton Pump Inhibitors	D054328		1	1
CXCL12	pyrazolo(3,4-d)pyrimidine	C014175	271-80-7	1	1
CXCL12	quinone	C004532	106-51-4	1	1
CXCL12	Ritonavir	D019438		1	1
CXCL12	Rotenone	D012402	83-79-4	1	1
CXCL12	S-1,2-dichlorovinyl-N-acetylcysteine	C049705	104713-70-4	1	1
CXCL12	S-2-pentyl-4-pentynoic hydroxamic acid	C513635		1	1
CXCL12	schizandrin B	C015499		1	1
CXCL12	senecionine	C009237	130-01-8	1	1
CXCL12	S-ethyl glutathione	C042431	24425-52-3	1	1
CXCL12	Sevoflurane	D000077149		1	1
CXCL12	Silicon Dioxide	D012822	7631-86-9	1	1
CXCL12	Simvastatin	D019821	79902-63-9	1	1
CXCL12	Smoke	D012906		1	1
CXCL12	Sodium Selenite	D018038	10102-18-8	1	1
CXCL12	Soman	D012999	96-64-0	1	1
CXCL12	Sterigmatocystin	D013241	10048-13-2	1	1
CXCL12	TAK-875	C557331		1	1
CXCL12	tesaglitazar	C501413		1	1
CXCL12	testosterone-3-carboxymethyloxime-bovine serum albumin conjugate	C045037		1	1
CXCL12	tetrabromobisphenol A	C020806	79-94-7	1	1
CXCL12	Tetracycline	D013752	60-54-8	1	1
CXCL12	thallium nitrate	C042172	10102-45-1	1	1
CXCL12	tinuvin	C016151	3896/11/5	1	1
CXCL12	TMC 120A	C402696		1	1
CXCL12	Toluene	D014050	108-88-3	1	1
CXCL12	Toluene 2,4-Diisocyanate	D014051	584-84-9	1	1
CXCL12	Trichloroethylene	D014241	1979/1/6	1	1
CXCL12	Triclosan	D014260	3380-34-5	1	1
CXCL12	trimellitic anhydride	C015559	552-30-7	1	1
CXCL12	Trinitrobenzenesulfonic Acid	D014302	2508-19-2	1	1
CXCL12	triptonide	C084079	38647-11-9	1	1
CXCL12	Troglitazone	D000077288	97322-87-7	1	1
CXCL12	Tungsten Compounds	D017973		1	1
CXCL12	Ursolic Acid	D000097245		1	1
CXCL12	Vancomycin	D014640	1404-90-6	1	1
CXCL12	Vehicle Emissions	D001335		1	1
CXCL12	XL147	C581157		1	1
CXCL12	Y 27632	C108830	138381-45-0	1	1
CXCL12	Yohimbine	D015016	146-48-5	1	1
CXCL12	Zalcitabine	D016047	7481-89-2	1	1
CXCL12	Zeranol	D015029	26538-44-3	1	1
CXCL12	zinc chromate	C023616	13530-65-9	1	1
CXCL12	zinc(II) dipicolylamine	C509592		1	0
CXCL12	Zoledronic Acid	D000077211		1	1
