# Supplementary material for: Integrative Transcriptomic and Machine Learning Analysis Identifies Key Senescence-Associated Secretory Phenotype Genes Associated With Immune Dysregulation in Periodontitis
Source: Hum Mutat. 2025 Dec 2;2025:3637248. doi: 10.1155/humu/3637248 (PMC12688647; doi:10.1155/humu/3637248)
Supplement: Supporting Information 14 — Table S14. Compounds and drugs predicted to target ICAM1 using the CTD. [file 3637248.f14.xlsx]

## Sheet: 工作表 1 - Supplementary Table 14
Supplementary Table 14
SYMBOL	Chemical Name	Chemical ID	CAS RN	Interaction Count	Organism Count
ICAM1	Lipopolysaccharides	D008070		196	4
ICAM1	Particulate Matter	D052638		59	3
ICAM1	Resveratrol	D000077185		59	4
ICAM1	Glucose	D005947	50-99-7	54	2
ICAM1	Streptozocin	D013311	18883-66-4	48	2
ICAM1	lipopolysaccharide, Escherichia coli O111 B4	C440499		35	2
ICAM1	Vehicle Emissions	D001335		33	3
ICAM1	Curcumin	D003474	458-37-7	31	3
ICAM1	Dietary Fats	D004041		29	2
ICAM1	Glucosamine	D005944	3416-24-8	29	2
ICAM1	lipopolysaccharide, E coli O55-B5	C482199		26	3
ICAM1	sodium arsenite	C017947	13768-07-5	26	3
ICAM1	Acetylcysteine	D000111	616-91-1	25	5
ICAM1	Dexamethasone	D003907	1950/2/2	25	3
ICAM1	Quercetin	D011794	117-39-5	25	3
ICAM1	Acetaminophen	D000082	103-90-2	19	3
ICAM1	Cadmium Chloride	D019256	10108-64-2	19	3
ICAM1	Simvastatin	D019821	79902-63-9	19	2
ICAM1	Tetrachlorodibenzodioxin	D013749	1746-01-6	19	3
ICAM1	Toluene 2,4-Diisocyanate	D014051	584-84-9	18	2
ICAM1	Tretinoin	D014212	302-79-4	18	3
ICAM1	bisphenol A	C006780	1980/5/7	17	3
ICAM1	Oxygen	D010100	7782-44-7	17	3
ICAM1	Rosiglitazone	D000077154		17	3
ICAM1	Dinitrochlorobenzene	D004137		16	2
ICAM1	Tobacco Smoke Pollution	D014028		16	3
ICAM1	Trinitrobenzenesulfonic Acid	D014302	2508-19-2	16	2
ICAM1	Hydrogen Peroxide	D006861	7722-84-1	15	1
ICAM1	Norepinephrine	D009638	51-41-2	15	1
ICAM1	Plant Extracts	D010936		15	3
ICAM1	Air Pollutants	D000393		14	2
ICAM1	Dextran Sulfate	D016264	9042-14-2	14	1
ICAM1	Cisplatin	D002945	15663-27-1	13	2
ICAM1	Halothane	D006221	151-67-7	13	2
ICAM1	Progesterone	D011374	57-83-0	13	3
ICAM1	Tetradecanoylphorbol Acetate	D013755	16561-29-8	13	2
ICAM1	2,4,5,2',4',5'-hexachlorobiphenyl	C014024	35065-27-1	12	1
ICAM1	Cannabidiol	D002185	13956-29-1	12	2
ICAM1	Carbon Tetrachloride	D002251	56-23-5	12	2
ICAM1	Carrageenan	D002351	9000/7/1	12	1
ICAM1	cobaltiprotoporphyrin	C007095	14325-03-2	12	3
ICAM1	Ethanol	D000431	64-17-5	12	2
ICAM1	Indomethacin	D007213	53-86-1	12	3
ICAM1	Zinc Oxide	D015034	1314-13-2	12	3
ICAM1	3-(4-methylphenylsulfonyl)-2-propenenitrile	C434003		11	1
ICAM1	Arsenic Trioxide	D000077237	1327-53-3	11	2
ICAM1	Benzo(a)pyrene	D001564	50-32-8	11	2
ICAM1	Paraquat	D010269	4685-14-7	11	3
ICAM1	Taurocholic Acid	D013656	81-24-3	11	2
ICAM1	titanium dioxide	C009495	13463-67-7	11	2
ICAM1	nickel chloride	C022838	7718-54-9	10	2
ICAM1	nitrofen	C007350		10	1
ICAM1	Zinc	D015032	7440-66-6	10	2
ICAM1	3,4,5,3',4'-pentachlorobiphenyl	C023035	57465-28-8	9	3
ICAM1	Arsenic	D001151	7440-38-2	9	2
ICAM1	cinnamaldehyde	C012843		9	2
ICAM1	Estradiol	D004958	50-28-2	9	2
ICAM1	Histamine	D006632	51-45-6	9	1
ICAM1	Nanotubes, Carbon	D037742		9	2
ICAM1	Niacin	D009525		9	3
ICAM1	Nickel	D009532	7440-02-0	9	2
ICAM1	Reactive Oxygen Species	D017382		9	2
ICAM1	SB 203580	C093642		9	2
ICAM1	Silicon Dioxide	D012822	7631-86-9	9	2
ICAM1	2,3',4,4',5-pentachlorobiphenyl	C070055		8	2
ICAM1	Chenodeoxycholic Acid	D002635	474-25-9	8	2
ICAM1	Cyclosporine	D016572	59865-13-3	8	2
ICAM1	Gentamicins	D005839		8	3
ICAM1	N-(oxo-5,6-dihydrophenanthridin-2-yl)-N,N-dimethylacetamide hydrochloride	C434926		8	2
ICAM1	Ozone	D010126	10028-15-6	8	3
ICAM1	Polyphosphates	D011122		8	1
ICAM1	Sevoflurane	D000077149		8	1
ICAM1	Smoke	D012906		8	2
ICAM1	Sodium Selenite	D018038	10102-18-8	8	2
ICAM1	Sulfasalazine	D012460	599-79-1	8	3
ICAM1	Troglitazone	D000077288	97322-87-7	8	2
ICAM1	1-Naphthylisothiocyanate	D015058	551-06-4	7	2
ICAM1	acetovanillone	C056165	498-02-2	7	2
ICAM1	Choline	D002794	62-49-7	7	1
ICAM1	cordycepin	C058120	73-03-0	7	2
ICAM1	Fructose	D005632	30237-26-4	7	2
ICAM1	Methionine	D008715	63-68-3	7	1
ICAM1	prolinedithiocarbamate	C066229	135467-92-4	7	1
ICAM1	Sodium Fluoride	D012969	7681-49-4	7	1
ICAM1	sulforaphane	C016766		7	2
ICAM1	tetrachlorobenzoquinone	C000591600		7	1
ICAM1	tetrandrine	C009438	518-34-3	7	2
ICAM1	Thioacetamide	D013853	62-55-5	7	2
ICAM1	zinc protoporphyrin	C017803	15442-64-5	7	4
ICAM1	2-(2-amino-3-methoxyphenyl)-4H-1-benzopyran-4-one	C093973		6	1
ICAM1	AM6545	C551825		6	1
ICAM1	Ascorbic Acid	D001205	50-81-7	6	1
ICAM1	BAY 11-7085	C416282		6	2
ICAM1	beryllium sulfate	C020711	13510-49-1	6	1
ICAM1	Buthionine Sulfoximine	D019328	5072-26-4	6	2
ICAM1	carnosol	C068623		6	1
ICAM1	chromium mesoporphyrin	C427471		6	3
ICAM1	cobaltous chloride	C018021	7646-79-9	6	3
ICAM1	Deoxycholic Acid	D003840	83-44-3	6	2
ICAM1	Diclofenac	D004008	15307-86-5	6	3
ICAM1	Dihydrotestosterone	D013196	521-18-6	6	1
ICAM1	Dimethylnitrosamine	D004128	62-75-9	6	1
ICAM1	dinitrobenzenesulfonic acid	C007488	12379-41-8	6	1
ICAM1	Dinoprostone	D015232	363-24-6	6	1
ICAM1	Docosahexaenoic Acids	D004281	25167-62-8	6	1
ICAM1	hydroxysafflor yellow A	C085278	146087-19-6	6	2
ICAM1	intybin	C001458	6466-74-6	6	2
ICAM1	Methotrexate	D008727	1959/5/2	6	3
ICAM1	Methylcholanthrene	D008748	56-49-5	6	1
ICAM1	naringin	C005274	10236-47-2	6	2
ICAM1	N-caproylsphingosine	C101954		6	1
ICAM1	Perindopril	D020913	82834-16-0	6	1
ICAM1	pirinixic acid	C006253	50892-23-4	6	2
ICAM1	pyrrolidine dithiocarbamic acid	C020972	25769-03-3	6	3
ICAM1	2,3,5-trichloro-6-phenyl-(1,4)benzoquinone	C587734		5	1
ICAM1	AG 1879	C412373		5	1
ICAM1	Apigenin	D047310	520-36-5	5	1
ICAM1	arsenite	C015001	15502-74-6	5	1
ICAM1	Aspirin	D001241	50-78-2	5	2
ICAM1	Atorvastatin	D000069059		5	2
ICAM1	Cathelicidins	D054804		5	1
ICAM1	Copper Sulfate	D019327	7758-98-7	5	1
ICAM1	diethyl maleate	C014476	141-05-9	5	2
ICAM1	Freund's Adjuvant	D005620	9007-81-2	5	2
ICAM1	Isoflurane	D007530	26675-46-7	5	2
ICAM1	Mifepristone	D015735	84371-65-3	5	3
ICAM1	nickel sulfate	C029938	7786-81-4	5	2
ICAM1	Rotenone	D012402	83-79-4	5	3
ICAM1	Soman	D012999	96-64-0	5	2
ICAM1	Soot	D053260		5	2
ICAM1	Trichloroethylene	D014241	1979/1/6	5	2
ICAM1	triptolide	C001899	38748-32-2	5	2
ICAM1	trovafloxacin	C080163	146836-84-2	5	2
ICAM1	Vitamin E	D014810	1406-18-4	5	2
ICAM1	1,3-dimethylthiourea	C038983	61805-96-7	4	2
ICAM1	2-(4-morpholinyl)-8-phenyl-4H-1-benzopyran-4-one	C085911	154447-36-6	4	1
ICAM1	2-chloro-5-nitrobenzanilide	C457499		4	1
ICAM1	3,3',4,5'-tetrahydroxystilbene	C041525	4339-71-3	4	2
ICAM1	4-cresol	C032538	106-44-5	4	1
ICAM1	Acrolein	D000171	107-02-8	4	2
ICAM1	alpha-naphthoflavone	C011512	604-59-1	4	1
ICAM1	bisindolylmaleimide I	C070515		4	1
ICAM1	Bortezomib	D000069286		4	1
ICAM1	celastrol	C050414		4	1
ICAM1	Celecoxib	D000068579		4	1
ICAM1	Ceruletide	D002108		4	2
ICAM1	Cholesterol	D002784	57-88-5	4	1
ICAM1	Copper	D003300	7440-50-8	4	2
ICAM1	deoxynivalenol	C007262	51481-10-8	4	3
ICAM1	Dimethyl Fumarate	D000069462		4	1
ICAM1	dorsomorphin	C516138		4	1
ICAM1	Doxorubicin	D004317	23214-92-8	4	2
ICAM1	Drugs, Chinese Herbal	D004365		4	2
ICAM1	Enalapril	D004656	75847-73-3	4	3
ICAM1	Ergosterol	D004875	57-87-4	4	1
ICAM1	Eugenol	D005054	97-53-0	4	2
ICAM1	Formaldehyde	D005557	50-00-0	4	2
ICAM1	helenalin	C001329	6754-13-8	4	2
ICAM1	Hydrochloric Acid	D006851	7647-01-0	4	2
ICAM1	Hydrocortisone	D006854	50-23-7	4	2
ICAM1	imidazolidinyl urea	C006048	39236-46-9	4	1
ICAM1	Indican	D007200	487-94-5	4	1
ICAM1	kaempferol	C006552	520-18-3	4	1
ICAM1	lipopolysaccharide, E. coli O26-B6	C433788		4	2
ICAM1	Lithocholic Acid	D008095	434-13-9	4	2
ICAM1	Losartan	D019808	114798-26-4	4	2
ICAM1	Luteolin	D047311	491-70-3	4	1
ICAM1	Lycopene	D000077276	502-65-8	4	1
ICAM1	Mercuric Chloride	D008627	7487-94-7	4	2
ICAM1	Methylnitronitrosoguanidine	D008769	70-25-7	4	1
ICAM1	Mustard Gas	D009151	505-60-2	4	3
ICAM1	nitroaspirin	C102148		4	1
ICAM1	Paclitaxel	D017239		4	1
ICAM1	Polysaccharides	D011134		4	1
ICAM1	Potassium Chloride	D011189	7447-40-7	4	1
ICAM1	propamocarb	C033205	24579-73-5	4	1
ICAM1	SN50 peptide	C118258		4	2
ICAM1	Sulfates	D013431		4	1
ICAM1	taxifolin	C003377	480-18-2	4	1
ICAM1	Telmisartan	D000077333		4	3
ICAM1	tert-Butylhydroperoxide	D020122	75-91-2	4	1
ICAM1	tetrathiomolybdate	C020809	16330-92-0	4	2
ICAM1	Zinc Acetate	D019345	5970-45-6	4	1
ICAM1	1-(4-(1,1-dimethylheptyl)-2,6-dimethoxyphenyl)-3-methylcyclohexanol	C531961		3	2
ICAM1	15-deoxy-delta(12,14)-prostaglandin J2	C097240		3	1
ICAM1	15-deoxyprostaglandin J2	C477819		3	2
ICAM1	1-hydroxyalantolactone	C000599362		3	2
ICAM1	1-Methyl-3-isobutylxanthine	D015056	28822-58-4	3	2
ICAM1	22-hydroxycholesterol	C003585	17711-16-9	3	1
ICAM1	4-(5-benzo(1,3)dioxol-5-yl-4-pyridin-2-yl-1H-imidazol-2-yl)benzamide	C459179		3	1
ICAM1	4-amino-5-(4-methylphenyl)-7-(tert-butyl)pyrazolo(3,4-d)pyrimidine	C108123		3	2
ICAM1	4-methylhistamine	C025566	36507-31-0	3	1
ICAM1	alpha-Tocopherol	D024502	1959/2/9	3	1
ICAM1	andrographolide	C030419	5508-58-7	3	1
ICAM1	aspalathin	C517016		3	1
ICAM1	benzyloxycarbonylleucyl-leucyl-leucine aldehyde	C072553		3	1
ICAM1	bisphenol S	C543008	1980/9/1	3	2
ICAM1	chrysin	C043561	480-40-0	3	1
ICAM1	Citric Acid	D019343	77-92-9	3	1
ICAM1	Cobalt	D003035	7440-48-4	3	1
ICAM1	dabrafenib	C561627		3	1
ICAM1	Decitabine	D000077209	2353-33-5	3	2
ICAM1	deguelin	C107676	522-17-8	3	1
ICAM1	Dibutyl Phthalate	D003993	84-74-2	3	2
ICAM1	Dimaprit	D017259	65119-89-3	3	1
ICAM1	Donepezil	D000077265	120011-70-3	3	1
ICAM1	Ethinyl Estradiol	D004997	57-63-6	3	1
ICAM1	ethyl 6-(N-(2-chloro-4-fluorophenyl)sulfamoyl)cyclohex-1-ene-1-carboxylate	C507035		3	2
ICAM1	Famotidine	D015738	76824-35-6	3	1
ICAM1	Fenofibrate	D011345	49562-28-9	3	2
ICAM1	Fulvestrant	D000077267	129453-61-8	3	2
ICAM1	gadolinium chloride	C038958	10138-52-0	3	1
ICAM1	Galactosamine	D005688	7535-00-4	3	2
ICAM1	geraniol	C007836	624-15-7	3	3
ICAM1	Hesperidin	D006569	520-26-3	3	1
ICAM1	indirubin-3'-monoxime	C474021		3	1
ICAM1	indole-3-carbinol	C016517	700-06-1	3	1
ICAM1	(+)-JQ1 compound	C561695		3	1
ICAM1	Levofloxacin	D064704	100986-85-4	3	2
ICAM1	lipoxin A4	C040527		3	2
ICAM1	Lysophosphatidylcholines	D008244		3	1
ICAM1	Magnetite Nanoparticles	D058185		3	2
ICAM1	manganese chloride	C025340	7773/1/5	3	2
ICAM1	Medroxyprogesterone Acetate	D017258	71-58-9	3	1
ICAM1	Morphine	D009020	57-27-2	3	1
ICAM1	N-(2-cyclohexyloxy-4-nitrophenyl)methanesulfonamide	C080955	123653-11-2	3	1
ICAM1	nothofagin	C528728		3	1
ICAM1	notoginsenoside R1	C072936		3	1
ICAM1	perfluorooctane sulfonic acid	C076994	1763-23-1	3	2
ICAM1	Phenobarbital	D010634	1950/6/6	3	2
ICAM1	Polyphenols	D059808		3	2
ICAM1	pyrazolanthrone	C432165		3	1
ICAM1	ruscogenin	C012541	472-11-7	3	1
ICAM1	Sulfur Dioxide	D013458	7446/9/5	3	1
ICAM1	T0901317	C423915		3	2
ICAM1	Tacrolimus	D016559	109581-93-3	3	2
ICAM1	Thalidomide	D013792	50-35-1	3	2
ICAM1	Thenoyltrifluoroacetone	D013804	326-91-0	3	1
ICAM1	Thiram	D013893	137-26-8	3	1
ICAM1	Tropisetron	D000077526	89565-68-4	3	1
ICAM1	U 0126	C113580		3	2
ICAM1	Valproic Acid	D014635	99-66-1	3	1
ICAM1	Vinblastine	D014747	865-21-4	3	2
ICAM1	10-nitro-oleic acid	C521487		2	1
ICAM1	15-hydroperoxy-5,8,11,13-eicosatetraenoic acid	C025086	67675-14-3	2	1
ICAM1	1-(5-Isoquinolinesulfonyl)-2-Methylpiperazine	D019307	84477-87-2	2	1
ICAM1	1-Methyl-4-phenyl-1,2,3,6-tetrahydropyridine	D015632	28289-54-5	2	1
ICAM1	2,2',4,4',5-brominated diphenyl ether	C477694		2	2
ICAM1	2,2-bis(4-glycidyloxyphenyl)propane	C019273	1675-54-3	2	2
ICAM1	24,25-epoxycholesterol	C028358	68138-65-8	2	1
ICAM1	2-chloroethyl ethyl sulfide	C031278	693-07-2	2	1
ICAM1	2-methoxy-N-(3-methyl-2-oxo-1,2,3,4-tetrahydroquinazolin-6-yl)benzenesulfonamide	C577942		2	1
ICAM1	2-methyl-4-isothiazolin-3-one	C011506	2682-20-4	2	1
ICAM1	2-tert-butylhydroquinone	C018855	1948-33-0	2	1
ICAM1	4-(4-fluorophenyl)-2-(4-hydroxyphenyl)-5-(4-pyridyl)imidazole	C090942		2	1
ICAM1	4-octylphenol	C080417	1806-26-4	2	1
ICAM1	5,21 - 12,17-dimetheneo-18H-dibenzo(i,o)pyrrolo(3,4-1)(1,8)diazacyclohexandecine-18,10(19H)dione,8((dimethylamino)methyl)-6,7,8,9,10,11-hexahydro,monomethanesulfonate	C434605		2	1
ICAM1	5-aminoisoquinolinone	C411425		2	1
ICAM1	7,8-Dihydro-7,8-dihydroxybenzo(a)pyrene 9,10-oxide	D015123	55097-80-8	2	1
ICAM1	7-ketocholesterol	C003001	566-28-9	2	1
ICAM1	8-Bromo Cyclic Adenosine Monophosphate	D015124	23583-48-4	2	1
ICAM1	abrine	C496492		2	2
ICAM1	Acetic Acid	D019342	64-19-7	2	1
ICAM1	Aflatoxin B1	D016604	1162-65-8	2	2
ICAM1	Air Pollutants, Occupational	D000395		2	1
ICAM1	alpha-cyano-(3,4-dihydroxy)-N-benzylcinnamide	C095512		2	1
ICAM1	Aluminum Oxide	D000537	1344-28-1	2	2
ICAM1	Amiodarone	D000638	1951-25-3	2	1
ICAM1	Amlodipine	D017311	88150-42-9	2	1
ICAM1	Amphotericin B	D000666	1397-89-3	2	1
ICAM1	Antigens, Bacterial	D000942		2	1
ICAM1	Antimycin A	D000968	642-15-9	2	2
ICAM1	Asbestos, Crocidolite	D017638	12001-28-4	2	1
ICAM1	Atropine	D001285	51-55-8	2	1
ICAM1	Bandrowski's base	C051597	20048-27-5	2	1
ICAM1	bardoxolone methyl	C445068		2	1
ICAM1	Benzalkonium Compounds	D001548		2	1
ICAM1	bicalutamide	C053541		2	1
ICAM1	Bleomycin	D001761	11056-06-7	2	1
ICAM1	Blood Glucose	D001786		2	1
ICAM1	Cadmium	D002104	7440-43-9	2	1
ICAM1	Caffeine	D002110	1958/8/2	2	1
ICAM1	Calcifediol	D002112	19356-17-3	2	2
ICAM1	Calcium Chloride	D002122	10043-52-4	2	1
ICAM1	candesartan cilexetil	C077793	145040-37-5	2	1
ICAM1	Capsaicin	D002211	404-86-4	2	1
ICAM1	Carbon Monoxide	D002248	630-08-0	2	2
ICAM1	Chalcone	D002599	94-41-7	2	1
ICAM1	Cholesterol, Dietary	D002791		2	1
ICAM1	Chromium	D002857	7440-47-3	2	1
ICAM1	ciglitazone	C039671	74772-77-3	2	1
ICAM1	Clofibrate	D002994	637-07-0	2	2
ICAM1	Clopidogrel	D000077144		2	1
ICAM1	Cocaine	D003042	50-36-2	2	1
ICAM1	Colforsin	D005576	138605-00-2	2	1
ICAM1	CpG ODN 1826	C423449		2	1
ICAM1	Cuprizone	D003471	370-81-0	2	1
ICAM1	curcumol	C022801	4871-97-0	2	1
ICAM1	Cycloheximide	D003513	66-81-9	2	1
ICAM1	Cyclophosphamide	D003520	50-18-0	2	1
ICAM1	Daunorubicin	D003630	20830-81-3	2	1
ICAM1	Deferoxamine	D003676	70-51-9	2	1
ICAM1	dehydroxymethylepoxyquinomicin	C464444		2	1
ICAM1	Desflurane	D000077335		2	1
ICAM1	Desoxycorticosterone Acetate	D064791		2	1
ICAM1	diethyl phthalate	C007379	84-66-2	2	1
ICAM1	Diketopiperazines	D054659		2	1
ICAM1	Dinitrofluorobenzene	D004139	70-34-8	2	1
ICAM1	diosbulbin B	C569454	20086-06-0	2	1
ICAM1	Dronabinol	D013759		2	1
ICAM1	Dust	D004391		2	1
ICAM1	Edaravone	D000077553	89-25-8	2	1
ICAM1	Endosulfan	D004726	115-29-7	2	1
ICAM1	entinostat	C118739		2	1
ICAM1	Erythromycin	D004917	114-07-8	2	1
ICAM1	Ethacrynic Acid	D004976	58-54-8	2	1
ICAM1	Etoricoxib	D000077613	202409-33-4	2	1
ICAM1	Eucalyptol	D000077591	470-82-6	2	1
ICAM1	Fatty Acids, Nonesterified	D005230		2	1
ICAM1	Fluvoxamine	D016666	54739-18-3	2	2
ICAM1	Gemcitabine	D000093542		2	2
ICAM1	Gliclazide	D005907	21187-98-4	2	1
ICAM1	Glucocorticoids	D005938		2	1
ICAM1	Glutathione	D005978	70-18-8	2	2
ICAM1	GSK1210151A	C568713		2	1
ICAM1	GW 3965	C473027		2	1
ICAM1	GW 501516	C425931		2	1
ICAM1	GW 6471	C449302		2	1
ICAM1	herbimycin	C020754	70563-58-5	2	1
ICAM1	Ibuprofen	D007052	15687-27-1	2	1
ICAM1	Imiquimod	D000077271	99011-02-6	2	1
ICAM1	Iron	D007501	7439-89-6	2	1
ICAM1	isoangustone A	C551631		2	1
ICAM1	Isoproterenol	D007545	7683-59-2	2	1
ICAM1	JP8 aviation fuel	C098607		2	1
ICAM1	Ketamine	D007649	6740-88-1	2	1
ICAM1	kukoamine B	C557784		2	1
ICAM1	Lactic Acid	D019344	50-21-5	2	1
ICAM1	lead acetate	C008261	301-04-2	2	1
ICAM1	linalool	C018584	78-70-6	2	2
ICAM1	Maleic Anhydrides	D008299		2	1
ICAM1	Maneb	D008344	12427-38-2	2	1
ICAM1	manganese(III)-tetrakis(4-benzoic acid)porphyrin	C097284		2	1
ICAM1	mangiferin	C013592	4773-96-0	2	2
ICAM1	Mannitol	D008353	69-65-8	2	1
ICAM1	methanandamide	C088155	150314-39-9	2	1
ICAM1	Methapyrilene	D008701	91-80-5	2	2
ICAM1	methylmercuric chloride	C004925	115-09-3	2	2
ICAM1	Methylthiouracil	D008779	1956/4/2	2	1
ICAM1	Mevalonic Acid	D008798	150-97-0	2	1
ICAM1	momordin I (Oleanolic Acid)	C408362		2	1
ICAM1	Monocrotaline	D016686	315-22-0	2	1
ICAM1	Nandrolone Decanoate	D000077603	360-70-3	2	1
ICAM1	nectandrin-B	C524653		2	1
ICAM1	neocuproine	C002701	484-11-7	2	1
ICAM1	Niclosamide	D009534	50-65-7	2	2
ICAM1	NSC 23766	C487513		2	1
ICAM1	ochratoxin A	C025589	303-47-9	2	2
ICAM1	Oleanolic Acid	D009828	508-02-1	2	1
ICAM1	Ovalbumin	D010047	9006-59-1	2	1
ICAM1	oxybenzone	C005290	131-57-7	2	1
ICAM1	Palmitic Acid	D019308	1957/10/3	2	1
ICAM1	Panobinostat	D000077767		2	1
ICAM1	parthenolide	C002669	29552-41-8	2	1
ICAM1	p-Chloromercuribenzoic Acid	D020245	59-85-8	2	1
ICAM1	pelargonidin	C066957	7690-51-9	2	1
ICAM1	phenylacetaldehyde	C013192	122-78-1	2	1
ICAM1	Polymyxin B	D011112	1404-26-8	2	1
ICAM1	Polystyrenes	D011137		2	1
ICAM1	puerarin	C033607	3681-99-0	2	1
ICAM1	Quartz	D011791	14808-60-7	2	1
ICAM1	Ranitidine	D011899	66357-35-5	2	1
ICAM1	resorcinol	C031389	108-46-3	2	1
ICAM1	Rimonabant	D000077285	158681-13-1	2	2
ICAM1	Ritonavir	D019438		2	1
ICAM1	rosemary oil	C053775	8000-25-7	2	1
ICAM1	Salicylic Acid	D020156	69-72-7	2	1
ICAM1	SBA-15	C509969		2	1
ICAM1	siponimod	C578989		2	2
ICAM1	Sodium Chloride	D012965		2	1
ICAM1	SP 5186	C115703		2	1
ICAM1	Succimer	D004113	304-55-2	2	2
ICAM1	tauromuricholic acid	C037351	25696-60-0	2	1
ICAM1	tetramethylthiourea	C019107	2782-91-4	2	1
ICAM1	Tin Fluorides	D014002		2	1
ICAM1	tin protoporphyrin IX	C032628		2	1
ICAM1	tocotrienol, delta	C082097	25612-59-3	2	1
ICAM1	Topotecan	D019772	123948-87-8	2	1
ICAM1	Tosyllysine Chloromethyl Ketone	D014107	2104-86-1	2	1
ICAM1	tributyltin	C011559	688-73-3	2	2
ICAM1	Triterpenes	D014315		2	1
ICAM1	Ursolic Acid	D000097245		2	1
ICAM1	Valsartan	D000068756		2	2
ICAM1	Vincristine	D014750		2	2
ICAM1	Wortmannin	D000077191	19545-26-7	2	2
ICAM1	xiongshao	C528128		2	1
ICAM1	Y 27632	C108830	138381-45-0	2	2
ICAM1	zileuton	C063449	132880-11-6	2	1
ICAM1	Zymosan	D015054	9010-72-4	2	1
ICAM1	1,10-phenanthroline	C025205	66-71-7	1	1
ICAM1	1-(3,4-dihydroxyphenyl)-3-(2-methoxyphenyl)prop-2-en-1-one	C000603962		1	1
ICAM1	15-Hydroxy-11 alpha,9 alpha-(epoxymethano)prosta-5,13-dienoic Acid	D019796	76898-47-0	1	1
ICAM1	1,6-hexamethylene diisocyanate	C015262	822-06-0	1	1
ICAM1	17-hydroxy-4,7,10,13,15,19-docosahexaenoic acid	C062894	90780-52-2	1	1
ICAM1	1'-acetoxychavicol acetate	C047948		1	1
ICAM1	1-iodo-2,4-dinitrobenzene	C023350	709-49-9	1	1
ICAM1	1-nitropyrene	C032668	5522-43-0	1	1
ICAM1	1-nitrosocyclohexyl acetate	C554428		1	1
ICAM1	2-(1'H-indole-3'-carbonyl)thiazole-4-carboxylic acid methyl ester	C548651		1	1
ICAM1	2,2',4,4'-tetrabromodiphenyl ether	C511295		1	1
ICAM1	2,2'-(hydroxynitrosohydrazono)bis-ethanamine	C094210	146724-94-9	1	1
ICAM1	2,3-bis(3'-hydroxybenzyl)butyrolactone	C029497	76543-15-2	1	1
ICAM1	24-diamino-5-phenylthiazole	C000612000		1	1
ICAM1	2,4-dinitrotoluene	C016403	121-14-2	1	1
ICAM1	2,6-dinitrotoluene	C023514	606-20-2	1	1
ICAM1	27-hydroxycholesterol	C076996		1	1
ICAM1	2-amino-1-methyl-6-phenylimidazo(4,5-b)pyridine	C049584	105650-23-5	1	1
ICAM1	2-anisidine	C003898	90-04-0	1	1
ICAM1	2-methyl-2H-pyrazole-3-carboxylic acid (2-methyl-4-o-tolylazophenyl)amide	C511621		1	1
ICAM1	2-quinoxaline-carboxamide-N-adamantan-1-yl	C569355		1	1
ICAM1	3-(2,4-dichloro-5-methoxyphenyl)-2-sulfanyl-4(3H)-quinazolinone	C549041		1	1
ICAM1	3,4,3',4'-tetrachlorobiphenyl	C028451		1	1
ICAM1	3,4-dihydroxyphenylethanol	C005975	10597-60-1	1	1
ICAM1	3-((6-(2-methoxyphenyl)pyrimidin-4-yl)amino)phenyl)methane sulfonamide	C000590771		1	1
ICAM1	3-methyladenine	C025946	5142-23-4	1	1
ICAM1	4(2'-aminoethyl)amino-1,8-dimethylimidazo(1,2-a)quinoxaline	C471109		1	1
ICAM1	4-((3-bromophenyl)amino)-6,7-dimethoxyquinazoline	C088860		1	1
ICAM1	4-(4-(3-(4-trifluoromethoxy-phenyl)ureido)cyclohexyloxy)benzoic acid	C572961		1	1
ICAM1	4-(4-((5-(4,5-dimethyl-2-nitrophenyl)-2-furanyl)methylene)-4,5-dihydro-3-methyl-5-oxo-1H-pyrazol-1-yl)benzoic acid	C584509		1	1
ICAM1	4,4'-diphenylmethane diisocyanate	C005969		1	1
ICAM1	4,4'-hexafluorisopropylidene diphenol	C583074		1	1
ICAM1	4-amino-2,6-dinitrotoluene	C035207	19406-51-0	1	1
ICAM1	4-aminobenzoyl-glycyl-prolyl-leucyl-alanine hydroxamic acid	C095170		1	1
ICAM1	4-hydroxy-2-nonenal	C027576	29343-52-0	1	1
ICAM1	5,7-dimethoxycoumarin	C037446	487-06-9	1	1
ICAM1	6,11-dihydro-5-thia-11-aza-benzo(a)-fluorene	C106248		1	1
ICAM1	6-chloro-2,3,4,9-tetrahydro-1H-carbazole-1-carboxamide	C550547		1	1
ICAM1	6-formylindolo(3,2-b)carbazole	C111855		1	1
ICAM1	7,14-dihydroxydocosa-4,8,10,12,16,19-hexaenoic acid	C535211		1	1
ICAM1	9,10-dihydro-2,5-dimethoxyphenanthrene-1,7-diol	C550091		1	1
ICAM1	9,10-dihydro-9,10-dihydroxybenzo(a)pyrene	C020738	24909-09-9	1	1
ICAM1	9,10-Dimethyl-1,2-benzanthracene	D015127	57-97-6	1	1
ICAM1	9-phenanthrol	C091375		1	1
ICAM1	acetamide	C030686	60-35-5	1	1
ICAM1	acetoxycycloheximide	C004434	3326-96-3	1	1
ICAM1	Acetylglucosamine	D000117	7512-17-6	1	1
ICAM1	Acrylamide	D020106	1979/6/1	1	1
ICAM1	acteoside	C058956	61276-17-3	1	1
ICAM1	adelmidrol	C552602		1	1
ICAM1	Adenosine Triphosphate	D000255	56-65-5	1	1
ICAM1	Adjuvants, Immunologic	D000276		1	1
ICAM1	AEOL 10150	C472668		1	1
ICAM1	Albendazole	D015766	54965-21-8	1	1
ICAM1	Aldehydes	D000447		1	1
ICAM1	Alginic Acid	D000077322		1	1
ICAM1	alisol B 23-acetate	C526957		1	1
ICAM1	Allergens	D000485		1	1
ICAM1	allicin	C006452	539-86-6	1	1
ICAM1	Alloxan	D000496	50-71-5	1	1
ICAM1	Aluminum Hydroxide	D000536	21645-51-2	1	1
ICAM1	AM 251	C103505		1	1
ICAM1	ammonium acetate	C018824	631-61-8	1	1
ICAM1	Ammonium Chloride	D000643	12125-02-9	1	1
ICAM1	anacardic acid	C088115	18654-18-7	1	1
ICAM1	anagliptin	C583175		1	1
ICAM1	Anisomycin	D000841	22862-76-6	1	1
ICAM1	Antimony Sodium Gluconate	D000967		1	1
ICAM1	Antirheumatic Agents	D018501		1	1
ICAM1	apigenin-6,8-di-C-glycopyranoside	C530449		1	1
ICAM1	arctigenin	C071942		1	1
ICAM1	argatroban	C031942		1	1
ICAM1	Aripiprazole	D000068180		1	1
ICAM1	aristolochic acid I	C000228	313-67-7	1	1
ICAM1	aroclor 1260	C026987	11096-82-5	1	1
ICAM1	Asbestos	D001194	1332-21-4	1	1
ICAM1	Asbestos, Serpentine	D017632		1	1
ICAM1	Astemizole	D016589	68844-77-9	1	1
ICAM1	astringin	C121481		1	1
ICAM1	Atazanavir Sulfate	D000069446		1	1
ICAM1	551248	C547126		1	1
ICAM1	Azoxymethane	D001397	25843-45-2	1	1
ICAM1	Beclomethasone	D001507	4419-39-0	1	1
ICAM1	benzanthrone	C012768	1982/5/3	1	1
ICAM1	benzyloxycarbonyl-valyl-alanyl-aspartyl-fluoromethane	C103712		1	1
ICAM1	beta-eudesmol	C051082	473-15-4	1	1
ICAM1	Bezafibrate	D001629	41859-67-0	1	1
ICAM1	biochanin A	C004541	491-80-5	1	1
ICAM1	bisphenol F	C000611646		1	1
ICAM1	Bongkrekic Acid	D001865	11076-19-0	1	1
ICAM1	bromobenzene	C032036	108-86-1	1	1
ICAM1	Bucladesine	D003994	362-74-3	1	1
ICAM1	Buspirone	D002065	36505-84-7	1	1
ICAM1	butyraldehyde	C018475	123-72-8	1	1
ICAM1	Cacodylic Acid	D002101	75-60-5	1	1
ICAM1	caffeic acid phenethyl ester	C055494	104594-70-9	1	1
ICAM1	Calcitriol	D002117	32222-06-3	1	1
ICAM1	calfactant	C117342		1	1
ICAM1	candesartan	C081643	139481-59-7	1	1
ICAM1	capsazepine	C071423		1	1
ICAM1	capsiate	C470213		1	1
ICAM1	Carbamazepine	D002220	298-46-4	1	1
ICAM1	Carbonyl Cyanide p-Trifluoromethoxyphenylhydrazone	D002259	370-86-5	1	1
ICAM1	carboxyatractyloside	C003853		1	1
ICAM1	cariporide	C093373		1	1
ICAM1	Carnosine	D002336	305-84-0	1	1
ICAM1	Catechin	D002392	154-23-4	1	1
ICAM1	Cellulose	D002482	9004-34-6	1	1
ICAM1	Cephaloridine	D002509	50-59-9	1	1
ICAM1	cerivastatin	C086276		1	1
ICAM1	Chalcones	D047188		1	0
ICAM1	Chelating Agents	D002614		1	1
ICAM1	chloramine-T	C016300	127-65-1	1	1
ICAM1	Chlordecone	D007631	143-50-0	1	1
ICAM1	Chlorine	D002713	7782-50-5	1	1
ICAM1	Chloroform	D002725	67-66-3	1	1
ICAM1	Chloroquine	D002738	1954/5/7	1	1
ICAM1	chromic chloride	C022990		1	1
ICAM1	Chromium Alloys	D002858		1	1
ICAM1	chromium hexavalent ion	C074702	18540-29-9	1	1
ICAM1	chrysene	C031180	218-01-9	1	1
ICAM1	Cimetidine	D002927	51481-61-9	1	1
ICAM1	citral	C007076	5392-40-5	1	1
ICAM1	Clobetasol	D002990	25122-41-2	1	1
ICAM1	Clodronic Acid	D004002	10596-23-3	1	1
ICAM1	cloricromen	C025945		1	1
ICAM1	Coal Ash	D060729		1	1
ICAM1	cobalt oxide	C060728	11104-61-3	1	1
ICAM1	Colchicine	D003078	64-86-8	1	1
ICAM1	colistinmethanesulfonic acid	C004691	12705-41-8	1	1
ICAM1	corosolic acid	C113861		1	1
ICAM1	curdlan	C038459	54724-00-4	1	1
ICAM1	cyclamen aldehyde	C007180	103-95-7	1	1
ICAM1	Cyclizine	D003501	82-92-8	1	1
ICAM1	Cysteine	D003545	52-90-4	1	1
ICAM1	Cytidine Diphosphate Choline	D003566	987-78-0	1	1
ICAM1	Cytochalasin D	D015638	22144-77-0	1	1
ICAM1	Dactinomycin	D003609	50-76-0	1	1
ICAM1	decamethrin	C017180	52820-00-5	1	1
ICAM1	decursin	C101278	5928-25-6	1	1
ICAM1	Demecolcine	D003703	477-30-5	1	1
ICAM1	des-aspartate-angiotensin I	C529402		1	1
ICAM1	desethylamiodarone	C036116	83409-32-9	1	1
ICAM1	diallyl trisulfide	C042577	2050-87-5	1	1
ICAM1	Dichlorodiphenyl Dichloroethylene	D003633	72-55-9	1	1
ICAM1	Dicloxacillin	D004009	3116-76-5	1	1
ICAM1	dicrotophos	C000944	3735-78-2	1	1
ICAM1	didecyldimethylammonium	C027118	20256-56-8	1	1
ICAM1	Diethylnitrosamine	D004052	55-18-5	1	1
ICAM1	Diethylstilbestrol	D004054	56-53-1	1	1
ICAM1	Digoxin	D004077	20830-75-5	1	1
ICAM1	Dimethyl Sulfoxide	D004121	67-68-5	1	1
ICAM1	di-n-butylphosphoric acid	C065087	107-66-4	1	1
ICAM1	diphenylarsinic acid	C493087		1	1
ICAM1	diphenyleneiodonium	C007517	244-54-2	1	1
ICAM1	Dipyridamole	D004176	58-32-2	1	1
ICAM1	Diquat	D004178	2764-72-9	1	1
ICAM1	Ditiocarb	D004050	147-84-2	1	1
ICAM1	doramapimod	C452139		1	1
ICAM1	eicosapentaenoic acid ethyl ester	C035276		1	1
ICAM1	Emodin	D004642	518-82-1	1	1
ICAM1	Estrone	D004970	53-16-7	1	1
ICAM1	Ethinyl Estradiol-Norgestrel Combination	D019304	8056-51-7	1	1
ICAM1	evodiamine	C049639	5956-87-6	1	1
ICAM1	Farnesol	D005204	4602-84-0	1	1
ICAM1	farnesyl pyrophosphate	C004808	13058-04-3	1	1
ICAM1	fasudil	C049347	103745-39-7	1	1
ICAM1	fenamidone	C540355		1	1
ICAM1	fenbuconazole	C504383		1	1
ICAM1	Fenretinide	D017313	65646-68-6	1	1
ICAM1	ferric oxide	C000499	1309-37-1	1	1
ICAM1	ferrous chloride	C029451	7758-94-3	1	1
ICAM1	ferrous oxide	C034236	1345-25-1	1	1
ICAM1	fexofenadine	C093230		1	1
ICAM1	Filipin	D005372	480-49-9	1	1
ICAM1	flavokawain B	C452039		1	1
ICAM1	Flavonoids	D005419		1	1
ICAM1	fluoranthene	C007738	206-44-0	1	1
ICAM1	Fluorocarbons	D005466		1	1
ICAM1	Flurbiprofen	D005480	5104-49-4	1	1
ICAM1	Fluticasone	D000068298		1	1
ICAM1	fraxinellone	C075391	28808-62-0	1	1
ICAM1	fumaric acid	C032005	110-17-8	1	1
ICAM1	galangin	C037032	548-83-4	1	1
ICAM1	Gallic Acid	D005707	149-91-7	1	1
ICAM1	garcinol	C054597		1	1
ICAM1	Genistein	D019833	446-72-0	1	1
ICAM1	geranylgeranyl pyrophosphate	C002963	6699-20-3	1	1
ICAM1	ginkgolide C	C058295	15291-76-6	1	1
ICAM1	ginsenoside M1	C112772		1	1
ICAM1	ginsenoside Rh1	C425564	63223-86-9	1	1
ICAM1	Glafenine	D005897	3820-67-5	1	1
ICAM1	Glupearl 19S	C000606994		1	1
ICAM1	glyceryl 2-arachidonate	C094503		1	1
ICAM1	glycidyl methacrylate	C007870	106-91-2	1	1
ICAM1	Gold Compounds	D017612		1	1
ICAM1	graphene oxide	C000628730		1	1
ICAM1	Graphite	D006108	7782-42-5	1	1
ICAM1	GW 4064	C412815		1	1
ICAM1	heme arginate	C048849	100438-92-4	1	1
ICAM1	hesperetin	C013015	520-33-2	1	1
ICAM1	Heterocyclic Compounds	D006571		1	1
ICAM1	hexabromocyclododecane	C089796	25637-99-4	1	1
ICAM1	Hexachlorobenzene	D006581	118-74-1	1	1
ICAM1	honokiol	C005499	35354-74-6	1	1
ICAM1	HTS 466284	C506615		1	1
ICAM1	huanglian	C494417		1	1
ICAM1	Hydralazine	D006830	86-54-4	1	1
ICAM1	Hydrazines	D006834		1	1
ICAM1	Hydroxamic Acids	D006877		1	1
ICAM1	hyperforin	C001654	11079-53-1	1	1
ICAM1	icatibant	C065679	130308-48-4	1	1
ICAM1	ICG 001	C492448		1	1
ICAM1	Imatinib Mesylate	D000068877		1	1
ICAM1	imisopasem manganese	C121876		1	1
ICAM1	iodopravadoline	C094023		1	1
ICAM1	isocarbophos	C549713		1	1
ICAM1	Ivermectin	D007559	70288-86-7	1	1
ICAM1	jasplakinolide	C057531	102396-24-7	1	1
ICAM1	JTE 907	C422645		1	1
ICAM1	K 7174	C410337		1	1
ICAM1	kaempferol 3-O-sophoroside	C064309	19895-95-5	1	1
ICAM1	Ketorolac	D020910	66635-83-4	1	1
ICAM1	Ketotifen	D007665	34580-13-7	1	1
ICAM1	L 709049	C096429	143313-51-3	1	1
ICAM1	lavender oil	C045718	8000-28-0	1	1
ICAM1	Leflunomide	D000077339	75706-12-6	1	1
ICAM1	Leukotriene D4	D017998	73836-78-9	1	1
ICAM1	linalyl acetate	C074463	115-95-7	1	1
ICAM1	Linoleic Acids, Conjugated	D044243		1	1
ICAM1	Lithium Chloride	D018021	7447-41-8	1	1
ICAM1	Lopinavir	D061466		1	1
ICAM1	Lovastatin	D008148	75330-75-5	1	0
ICAM1	Lucanthone	D008154	479-50-5	1	1
ICAM1	lycium barbarum polysaccharide	C500223		1	1
ICAM1	Magnesium Chloride	D015636	7786-30-3	1	0
ICAM1	Melitten	D008555	20449-79-0	1	1
ICAM1	Melphalan	D008558	148-82-3	1	1
ICAM1	Metformin	D008687	657-24-9	1	1
ICAM1	methyl-beta-cyclodextrin	C108732		1	1
ICAM1	Methylene Blue	D008751	61-73-4	1	1
ICAM1	Minocycline	D008911	10118-90-8	1	1
ICAM1	mitoquinone	C429014		1	1
ICAM1	MitoTEMPO	C555916		1	1
ICAM1	mizolastine	C076170		1	1
ICAM1	mono-(2-ethylhexyl)phthalate	C016599	4376-20-9	1	1
ICAM1	monomethylarsonic acid	C020300	124-58-3	1	1
ICAM1	monomethylarsonous acid	C406082		1	1
ICAM1	monophosphoryl lipid A	C048436		1	1
ICAM1	morroniside	C488401		1	1
ICAM1	moutan cortex	C038881		1	1
ICAM1	muraglitazar	C500085		1	1
ICAM1	muricholic acid	C004821	39016-49-4	1	1
ICAM1	mycotrienin I	C036970	82189-03-5	1	1
ICAM1	mycotrienin II	C036971	82189-04-6	1	1
ICAM1	myricitrin	C008577	17912-87-7	1	1
ICAM1	N-(3-nitratopivaloyl)cysteine ethyl ester	C083079	130432-17-6	1	1
ICAM1	N-acetyl-tyrosyl-valyl-alanyl-aspartyl chloromethyl ketone	C098738		1	1
ICAM1	Naloxone	D009270	465-65-6	1	1
ICAM1	natakalim	C556401		1	1
ICAM1	N-(benzyloxycarbonyl)-phenylalanyl-tyrosinal	C101290		1	1
ICAM1	n-butoxyethanol	C017096	111-76-2	1	1
ICAM1	Nebivolol	D000068577		1	1
ICAM1	nefazodone	C051752	83366-66-9	1	1
ICAM1	Niacinamide	D009536	98-92-0	1	1
ICAM1	Nicotine	D009538		1	1
ICAM1	nimesulide	C012655	51803-78-2	1	1
ICAM1	Nitric Oxide	D009569	10102-43-9	1	1
ICAM1	Nitrogen Dioxide	D009585	10102-44-0	1	1
ICAM1	nutlin 3	C482205		1	1
ICAM1	Nystatin	D009761	1400-61-9	1	1
ICAM1	O(2)-vinyl-1-(pyrrolidin-1-yl)diazen-1-ium-1,2-diolate	C107010		1	1
ICAM1	octanoic acid	C031492	124-07-2	1	1
ICAM1	olaparib	C531550		1	1
ICAM1	oleuropein	C002769	32619-42-4	1	1
ICAM1	Org 31710	C076196	118968-41-5	1	1
ICAM1	Oxaliplatin	D000077150		1	1
ICAM1	Oxidopamine	D016627	1199-18-4	1	1
ICAM1	oxyhyponitrite	C021229	18550-55-5	1	1
ICAM1	paricalcitol	C084656		1	1
ICAM1	pentabromodiphenyl ether	C086401	32534-81-9	1	1
ICAM1	pentagalloylglucose	C435084		1	1
ICAM1	pentanal	C046012	110-62-3	1	1
ICAM1	Pentobarbital	D010424	76-74-4	1	1
ICAM1	Pentoxifylline	D010431	6493/5/6	1	1
ICAM1	peoniflorin	C015423	23180-57-6	1	0
ICAM1	Peptidoglycan	D010457		1	1
ICAM1	peracetylated N-azidoacetylmannosamine	C000622612		1	1
ICAM1	perfluoro-n-nonanoic acid	C101816	375-95-1	1	1
ICAM1	Pertussis Toxin	D037342		1	1
ICAM1	phenanthrene	C031181	1985/1/8	1	1
ICAM1	phillygenin	C542294		1	1
ICAM1	phosphoramidon	C008890	36357-77-4	1	1
ICAM1	phthalic anhydride	C043103	85-44-9	1	1
ICAM1	pimecrolimus	C117268		1	1
ICAM1	Pioglitazone	D000077205	111025-46-8	1	1
ICAM1	Piperazine	D000077489	110-85-0	1	1
ICAM1	Piperonyl Butoxide	D010882	1951/3/6	1	1
ICAM1	Plant Preparations	D028321		1	1
ICAM1	Poloxamer	D020442	106392-12-5	1	1
ICAM1	Potassium Dichromate	D011192	7778-50-9	1	1
ICAM1	PR 39	C072212	139637-11-9	1	1
ICAM1	Proadifen	D011335	302-33-0	1	1
ICAM1	propiconazole	C045950	60207-90-1	1	1
ICAM1	propionaldehyde	C005556	123-38-6	1	1
ICAM1	protocatechuic acid methyl ester	C531013		1	1
ICAM1	Puromycin Aminonucleoside	D011692	58-60-6	1	1
ICAM1	pyrachlostrobin	C513428		1	1
ICAM1	pyrene	C030984	129-00-0	1	1
ICAM1	pyromellitic dianhydride	C012019	89-32-7	1	1
ICAM1	quercetin 3-O-glucuronide	C443401		1	1
ICAM1	quinotrierixin	C532275		1	1
ICAM1	quinupristin-dalfopristin	C062940	126602-89-9	1	1
ICAM1	Raloxifene Hydrochloride	D020849		1	1
ICAM1	rebamipide	C052785	111911-87-6	1	1
ICAM1	resolvin D1	C518399		1	1
ICAM1	resolvin D2	C545423		1	1
ICAM1	Ribavirin	D012254	36791-04-5	1	1
ICAM1	Ribonucleotides	D012265		1	1
ICAM1	romidepsin	C087123		1	1
ICAM1	S-(1,2-dichlorovinyl)cysteine	C039961	627-72-5	1	1
ICAM1	saikosaponin D	C025759		1	1
ICAM1	saponin QA-21V1	C078785		1	1
ICAM1	sarpogrelate	C064294	86819-20-7	1	1
ICAM1	saxagliptin	C502994		1	1
ICAM1	schizandrin B	C015499		1	1
ICAM1	scolymoside	C458139		1	1
ICAM1	senecionine	C009237	130-01-8	1	1
ICAM1	setanaxib	C576694		1	1
ICAM1	Silver	D012834	7440-22-4	1	1
ICAM1	Silver Compounds	D018030		1	1
ICAM1	Silymarin	D012838		1	1
ICAM1	Sirolimus	D020123	53123-88-9	1	1
ICAM1	sodium arsenate	C009277		1	1
ICAM1	sodium bichromate	C016104	10588-01-9	1	1
ICAM1	Sodium Cholate	D020358	361-09-1	1	1
ICAM1	Sodium Dodecyl Sulfate	D012967	151-21-3	1	1
ICAM1	Sodium Salicylate	D012980	54-21-7	1	1
ICAM1	Spiro Compounds	D013141		1	1
ICAM1	stattic	C517409		1	1
ICAM1	Sulindac	D013467	38194-50-2	1	1
ICAM1	tallow	C013698	61789-97-7	1	1
ICAM1	tanshinone II A sodium sulfonate	C024894	69659-80-9	1	1
ICAM1	Taurine	D013654	107-35-7	1	1
ICAM1	tecastemizole	C106448		1	1
ICAM1	TEMPOL-H	C505333		1	1
ICAM1	tepoxalin	C073135		1	1
ICAM1	Testosterone	D013739	58-22-0	1	1
ICAM1	tetrabromobisphenol A	C020806	79-94-7	1	1
ICAM1	tetrachloroplatinate	C036919	13965-91-8	1	1
ICAM1	Tetracycline	D013752	60-54-8	1	1
ICAM1	thieno(2,3-c)isoquinolin-5-one	C475227		1	1
ICAM1	Thioglycolates	D013864		1	1
ICAM1	tibolone	C027385		1	1
ICAM1	Titanium	D014025	7440-32-6	1	1
ICAM1	Tosylphenylalanyl Chloromethyl Ketone	D014108	402-71-1	1	1
ICAM1	Toxins, Biological	D014118		1	1
ICAM1	tricarbonyldichlororuthenium (II) dimer	C447082		1	1
ICAM1	trienomycin A	C045958	98873-83-7	1	1
ICAM1	trierixin	C525271		1	1
ICAM1	tri-o-cresyl phosphate	C025541	78-30-8	1	1
ICAM1	triphenyl phosphate	C005445	115-86-6	1	1
ICAM1	triptonide	C084079	38647-11-9	1	1
ICAM1	Vanadates	D014638		1	1
ICAM1	Vanadium	D014639	7440-62-2	1	1
ICAM1	Vanadium Compounds	D017968		1	1
ICAM1	Vancomycin	D014640	1404-90-6	1	1
ICAM1	vinclozolin	C025643	50471-44-8	1	1
ICAM1	Vorinostat	D000077337		1	1
ICAM1	xanthohumol	C104536	6754-58-1	1	1
ICAM1	ZCL-082	C000721092		1	1
ICAM1	zerumbone	C403304	471-05-6	1	1
ICAM1	Zinc Sulfate	D019287	7733-02-0	1	1
ICAM1	Zoledronic Acid	D000077211		1	1
ICAM1	zomepirac	C020549	33369-31-2	1	1
